# Supplementary material for: Genome-Wide Association Study for Indicator Traits of Sexual Precocity in Nellore Cattle
Source: PLoS One. 2016 Aug 5;11(8):e0159502. doi: 10.1371/journal.pone.0159502 (PMC4975395; doi:10.1371/journal.pone.0159502)
Supplement: S1 File — Results of WssGBLUP for occurrence of early pregnancy and scrotal circumference. (XLSX) [file pone.0159502.s001.xlsx]

## Sheet: windows_variance_2
Trait	Start SNP	End SNP	SNPs Number	Chromossome_Starting Position	Chromossome_End Position	Genetic Variance
SC	4	153	150	1_152374	1_1277411	0.02325
SC	192	341	150	1_1620089	1_2484715	0.03007
SC	387	536	150	1_2698439	1_3472956	0.00551
SC	594	743	150	1_3679215	1_4881314	0.01550
SC	761	910	150	1_4980233	1_5808099	0.01869
SC	1005	1154	150	1_6391056	1_7144418	0.00533
SC	1205	1354	150	1_7492902	1_8417499	0.01545
SC	1361	1510	150	1_8452174	1_9428963	0.01158
SC	1521	1670	150	1_9497908	1_10129955	0.02448
SC	1772	1921	150	1_10869233	1_11957114	0.01419
SC	2001	2150	150	1_12543188	1_13569015	0.01588
SC	2275	2424	150	1_14344595	1_15159954	0.00590
SC	2459	2608	150	1_15353719	1_16280186	0.01511
SC	2655	2804	150	1_16624058	1_17578219	0.01496
SC	2911	3060	150	1_18150638	1_19058401	0.00862
SC	3088	3237	150	1_19287454	1_20152303	0.06413
SC	3283	3432	150	1_20527961	1_21341269	0.02758
SC	3477	3626	150	1_21606439	1_22590942	0.01081
SC	3665	3814	150	1_22804063	1_23478939	0.03844
SC	3861	4010	150	1_23810332	1_24550213	0.01939
SC	4040	4189	150	1_24671788	1_25419472	0.06628
SC	4236	4385	150	1_25732919	1_26341849	0.02451
SC	4430	4579	150	1_26520542	1_27275457	0.17110
SC	4588	4737	150	1_27305966	1_28096068	0.00666
SC	4823	4972	150	1_28594341	1_29423524	0.00478
SC	5036	5185	150	1_29752927	1_30847337	0.01918
SC	5242	5391	150	1_31239593	1_32603269	0.07154
SC	5518	5667	150	1_33264922	1_34331115	0.00684
SC	5676	5825	150	1_34395655	1_35366206	0.02831
SC	5830	5979	150	1_35406392	1_36382265	0.00514
SC	6040	6189	150	1_36824286	1_37625474	0.00787
SC	6220	6369	150	1_37816132	1_38895623	0.00982
SC	6390	6539	150	1_39038565	1_40117267	0.09550
SC	6563	6712	150	1_40281136	1_41099608	0.00716
SC	6716	6865	150	1_41133006	1_41812521	0.02207
SC	6869	7018	150	1_41825299	1_42922593	0.18344
SC	7168	7317	150	1_43653133	1_44659871	0.02998
SC	7425	7574	150	1_45236263	1_46283541	0.06652
SC	7645	7794	150	1_46864499	1_47885652	0.09806
SC	7850	7999	150	1_48141014	1_49230292	0.07639
SC	8029	8178	150	1_49448464	1_50536608	0.01496
SC	8181	8330	150	1_50548812	1_51718974	0.00274
SC	8331	8480	150	1_51720145	1_52754140	0.05071
SC	8491	8640	150	1_52829367	1_53669133	0.22500
SC	8686	8835	150	1_54020617	1_54898554	0.01961
SC	8878	9027	150	1_55507566	1_56635928	0.06354
SC	9063	9212	150	1_56792496	1_57327490	0.11572
SC	9229	9378	150	1_57411524	1_58415457	0.00730
SC	9434	9583	150	1_58716174	1_59710861	0.00646
SC	9592	9741	150	1_59819734	1_60760543	0.02487
SC	9791	9940	150	1_60963725	1_61652849	0.01447
SC	9960	10109	150	1_61777879	1_62511462	0.05679
SC	10190	10339	150	1_63003623	1_63890297	0.16075
SC	10344	10493	150	1_63963815	1_64822101	0.01028
SC	10505	10654	150	1_64867718	1_65855332	0.02474
SC	10734	10883	150	1_66194033	1_67294791	0.00906
SC	10910	11059	150	1_67576991	1_68293474	0.01910
SC	11062	11211	150	1_68295879	1_69087242	0.00864
SC	11213	11362	150	1_69097650	1_69592712	0.02374
SC	11374	11523	150	1_69620870	1_70188632	0.06656
SC	11598	11747	150	1_70797672	1_71713356	0.00529
SC	11841	11990	150	1_72514680	1_73230199	0.01155
SC	12010	12159	150	1_73357608	1_74568400	0.00942
SC	12218	12367	150	1_75145327	1_75958384	0.00294
SC	12388	12537	150	1_76089240	1_76686883	0.01371
SC	12570	12719	150	1_76872386	1_77959195	0.01204
SC	12720	12869	150	1_77966637	1_79077448	0.02290
SC	12967	13116	150	1_79651320	1_81097705	0.11983
SC	13125	13274	150	1_81143867	1_82274047	0.01183
SC	13412	13561	150	1_84286392	1_85698704	0.13394
SC	13590	13739	150	1_86022541	1_87269560	0.05962
SC	13861	14010	150	1_87986418	1_88988819	0.14442
SC	14036	14185	150	1_89150451	1_90195571	0.06068
SC	14252	14401	150	1_90740288	1_91635724	0.02003
SC	14416	14565	150	1_91796405	1_92637877	0.07745
SC	14667	14816	150	1_93409485	1_94368888	0.04299
SC	14868	15017	150	1_94687413	1_95483837	0.00947
SC	15021	15170	150	1_95529576	1_96782033	0.06564
SC	15241	15390	150	1_97074962	1_97766894	0.01173
SC	15530	15679	150	1_98770708	1_99718142	0.00810
SC	15720	15869	150	1_100007648	1_100906838	0.06401
SC	16000	16149	150	1_101764766	1_102760285	0.01482
SC	16231	16380	150	1_103314161	1_104314088	0.01282
SC	16383	16532	150	1_104348648	1_105738233	0.07203
SC	16546	16695	150	1_105801122	1_106737918	0.00050
SC	16714	16863	150	1_106842727	1_107693314	0.00340
SC	16904	17053	150	1_107983150	1_108744148	0.00183
SC	17068	17217	150	1_108827350	1_109576496	0.00796
SC	17329	17478	150	1_110374424	1_111399192	0.00468
SC	17493	17642	150	1_111472721	1_112443906	0.22681
SC	17668	17817	150	1_112574050	1_113465026	0.05712
SC	17823	17972	150	1_113515306	1_114522814	0.00358
SC	17973	18122	150	1_114525881	1_115387019	0.06875
SC	18142	18291	150	1_115533109	1_116669837	0.00321
SC	18328	18477	150	1_117272481	1_118110662	0.00200
SC	18511	18660	150	1_118210775	1_119221343	0.02963
SC	18777	18926	150	1_119947033	1_120967061	0.00895
SC	18947	19096	150	1_121133697	1_122326016	0.04898
SC	19111	19260	150	1_122396454	1_123496725	0.02383
SC	19322	19471	150	1_123865489	1_125093370	0.04123
SC	19476	19625	150	1_125123805	1_125943303	0.01003
SC	19697	19846	150	1_126319776	1_126854265	0.01520
SC	19856	20005	150	1_126898336	1_128194611	0.09701
SC	20118	20267	150	1_128884902	1_129724206	0.26134
SC	20405	20554	150	1_130531259	1_131403794	0.05969
SC	20555	20704	150	1_131409580	1_132136750	0.01441
SC	20758	20907	150	1_132373633	1_133280992	0.08365
SC	20950	21099	150	1_133620294	1_134852162	0.01069
SC	21124	21273	150	1_135026805	1_135589427	0.15845
SC	21300	21449	150	1_135668736	1_136614726	0.00501
SC	21505	21654	150	1_136836691	1_137736844	0.00122
SC	21737	21886	150	1_138369087	1_139237882	0.00910
SC	21959	22108	150	1_139688512	1_140401992	0.00628
SC	22169	22318	150	1_140743167	1_141748865	0.01117
SC	22415	22564	150	1_142073783	1_142597120	0.00233
SC	22567	22716	150	1_142616678	1_143214548	0.14685
SC	22753	22902	150	1_143327750	1_144024959	0.00251
SC	22970	23119	150	1_144374178	1_144969346	0.03730
SC	23243	23392	150	1_145842336	1_146620208	0.01292
SC	23478	23627	150	1_147027374	1_147647868	0.00383
SC	23655	23804	150	1_147787147	1_148648730	0.01396
SC	23822	23971	150	1_148733848	1_149504943	0.00446
SC	24016	24165	150	1_149891537	1_150924038	0.00749
SC	24242	24391	150	1_151448783	1_152372939	0.01078
SC	24459	24608	150	1_152746565	1_153410636	0.06656
SC	24671	24820	150	1_153686621	1_154237584	0.14115
SC	24823	24972	150	1_154259467	1_155188548	0.00824
SC	24984	25133	150	1_155213033	1_155796563	0.03095
SC	25138	25287	150	1_155823999	1_156626748	0.00356
SC	25326	25475	150	1_156808273	1_157453708	0.01647
SC	25555	25698	144	1_157728355	1_158319652	0.02269
SC	25750	25899	150	2_569223	2_1233788	0.01164
SC	25910	26059	150	2_1324684	2_1988797	0.00505
SC	26102	26251	150	2_2329666	2_3367759	0.02194
SC	26332	26481	150	2_3857114	2_4449011	0.04114
SC	26511	26660	150	2_4587203	2_5297325	0.00259
SC	26661	26810	150	2_5302749	2_5916936	0.01051
SC	26921	27070	150	2_6550481	2_7307109	0.03013
SC	27144	27293	150	2_7803042	2_8701829	0.01439
SC	27361	27510	150	2_9060473	2_10318378	0.02750
SC	27568	27717	150	2_10623687	2_11745719	0.08976
SC	27856	28005	150	2_12600787	2_13452429	0.08793
SC	28092	28241	150	2_14006101	2_14967564	0.03933
SC	28375	28524	150	2_15568127	2_16607483	0.04000
SC	28551	28700	150	2_16839604	2_17698015	0.08897
SC	28759	28908	150	2_18042962	2_18815022	0.00439
SC	28912	29061	150	2_18854886	2_19611904	0.04849
SC	29094	29243	150	2_19822806	2_20678297	0.03860
SC	29278	29427	150	2_21000873	2_21782382	0.00128
SC	29446	29595	150	2_21898331	2_22963984	0.00331
SC	29646	29795	150	2_23167138	2_23794022	0.01119
SC	29818	29967	150	2_23927710	2_24729515	0.00155
SC	29973	30122	150	2_24763859	2_25810779	0.00401
SC	30198	30347	150	2_26156891	2_26954940	0.06102
SC	30407	30556	150	2_27185775	2_27870334	0.00879
SC	30618	30767	150	2_28301132	2_29051514	0.01500
SC	30829	30978	150	2_29321440	2_30054410	0.00665
SC	31065	31214	150	2_30374558	2_31043271	0.05093
SC	31240	31389	150	2_31195297	2_32183657	0.01070
SC	31425	31574	150	2_32369420	2_33299250	0.01196
SC	31703	31852	150	2_33986797	2_34611496	0.02337
SC	31962	32111	150	2_35324317	2_36350109	0.04271
SC	32147	32296	150	2_36488892	2_37650351	0.05093
SC	32345	32494	150	2_38084357	2_38812454	0.00764
SC	32632	32781	150	2_39723178	2_40953678	0.02664
SC	32802	32951	150	2_41061315	2_42138049	0.21862
SC	32954	33103	150	2_42151610	2_43118236	0.00193
SC	33130	33279	150	2_43461404	2_44362281	0.04702
SC	33354	33503	150	2_44944975	2_46208614	0.01684
SC	33648	33797	150	2_47074814	2_48148521	0.02339
SC	33894	34043	150	2_48932194	2_49920758	0.06143
SC	34081	34230	150	2_50111336	2_51216165	0.00158
SC	34245	34394	150	2_51314167	2_52434651	0.00338
SC	34398	34547	150	2_52455169	2_53369279	0.11572
SC	34610	34759	150	2_53795843	2_54973204	0.02083
SC	34799	34948	150	2_55201397	2_56012719	0.02665
SC	34972	35121	150	2_56205541	2_57269820	0.01099
SC	35195	35344	150	2_57728742	2_58545892	0.05577
SC	35362	35511	150	2_58615610	2_59269634	0.10266
SC	35571	35720	150	2_59691701	2_60266962	0.02258
SC	35837	35986	150	2_60726577	2_61465369	0.04695
SC	36020	36169	150	2_61684231	2_62541392	0.02012
SC	36256	36405	150	2_63010781	2_64394619	0.04557
SC	36466	36615	150	2_64780044	2_65426562	0.14568
SC	36665	36814	150	2_65555405	2_66646328	0.09727
SC	36889	37038	150	2_67055991	2_67806886	0.00120
SC	37041	37190	150	2_67825354	2_68694459	0.24269
SC	37260	37409	150	2_69358846	2_70798795	0.05812
SC	37411	37560	150	2_70810757	2_72806200	0.04116
SC	37578	37727	150	2_72959884	2_73757772	0.00579
SC	37728	37877	150	2_73774850	2_74494584	0.01567
SC	37963	38112	150	2_74967674	2_75876919	0.00885
SC	38149	38298	150	2_76088949	2_76755188	0.03610
SC	38392	38541	150	2_77202062	2_78467645	0.00150
SC	38554	38703	150	2_78556325	2_79302664	0.00637
SC	38724	38873	150	2_79407267	2_80399359	0.05152
SC	38882	39031	150	2_80471134	2_81432680	0.00208
SC	39148	39297	150	2_82623261	2_83950671	0.00247
SC	39311	39460	150	2_84061543	2_85068737	0.08966
SC	39605	39754	150	2_86201690	2_87722526	0.14558
SC	39836	39985	150	2_88439097	2_89480155	0.07436
SC	40053	40202	150	2_89824878	2_90657016	0.06064
SC	40250	40399	150	2_90892179	2_92015761	0.00854
SC	40499	40648	150	2_92499161	2_93112402	0.27465
SC	40678	40827	150	2_93284608	2_94103669	0.01859
SC	40845	40994	150	2_94150818	2_94667358	0.05962
SC	41137	41286	150	2_95757725	2_96857370	0.02557
SC	41310	41459	150	2_96940512	2_98197622	0.00225
SC	41514	41663	150	2_98523859	2_99447895	0.01840
SC	41688	41837	150	2_99670559	2_101203538	0.03295
SC	41846	41995	150	2_101372179	2_102800746	0.00237
SC	41996	42145	150	2_102820353	2_103543575	0.02901
SC	42165	42314	150	2_103662588	2_104611028	0.00486
SC	42344	42493	150	2_104776097	2_105369924	0.02048
SC	42583	42732	150	2_105838727	2_106803043	0.01296
SC	42773	42922	150	2_107013282	2_108117943	0.05147
SC	43002	43151	150	2_108497993	2_109366948	0.05226
SC	43153	43302	150	2_109372695	2_110164349	0.02881
SC	43339	43488	150	2_110336874	2_111111662	0.04153
SC	43563	43712	150	2_111562742	2_112457644	0.12779
SC	43724	43873	150	2_112519928	2_113291934	0.00910
SC	43889	44038	150	2_113348541	2_113940737	0.03636
SC	44070	44219	150	2_114081313	2_114649163	0.28460
SC	44221	44370	150	2_114669723	2_115811358	0.00900
SC	44381	44530	150	2_115902276	2_116645621	0.38534
SC	44531	44680	150	2_116654673	2_117490781	0.02474
SC	44685	44834	150	2_117519270	2_118341587	0.09824
SC	44903	45052	150	2_118814939	2_119587025	0.00598
SC	45056	45205	150	2_119593207	2_120061487	0.05746
SC	45312	45461	150	2_121016998	2_121957068	0.04545
SC	45510	45659	150	2_122178375	2_123046185	0.00961
SC	45711	45860	150	2_123405066	2_123862950	0.11735
SC	45886	46035	150	2_123981312	2_124911958	0.00970
SC	46071	46220	150	2_125159084	2_126249559	0.03997
SC	46247	46396	150	2_126753164	2_127954175	0.11757
SC	46470	46619	150	2_128711103	2_129433377	0.08968
SC	46647	46796	150	2_129550975	2_130574207	0.03182
SC	46931	47080	150	2_131428004	2_132584746	0.01904
SC	47215	47364	150	2_133321955	2_133867361	0.13054
SC	47372	47521	150	2_133894257	2_134465983	0.00301
SC	47567	47716	150	2_134647740	2_135373581	0.02611
SC	47812	47961	150	2_135868444	2_136692971	0.01185
SC	47962	47963	2	2_136697236	2_136709522	0.00000
SC	48072	48221	150	3_797529	3_1317328	0.00269
SC	48229	48378	150	3_1366479	3_2178596	0.02825
SC	48426	48575	150	3_2454042	3_3093713	0.01144
SC	48576	48725	150	3_3096204	3_3664655	0.00914
SC	48839	48988	150	3_4151051	3_4881654	0.03884
SC	49018	49167	150	3_5048253	3_5803965	0.00231
SC	49174	49323	150	3_5826499	3_6449321	0.05987
SC	49364	49513	150	3_6629873	3_7191664	0.01844
SC	49658	49807	150	3_7598518	3_8264999	0.03935
SC	49839	49988	150	3_8415648	3_9332992	0.00182
SC	50065	50214	150	3_9711921	3_10251108	0.00119
SC	50215	50364	150	3_10252688	3_10996158	0.07183
SC	50381	50530	150	3_11055170	3_11756359	0.02226
SC	50623	50772	150	3_12707624	3_13708674	0.00480
SC	50918	51067	150	3_14518915	3_15345239	0.00575
SC	51168	51317	150	3_15706097	3_16561484	0.00263
SC	51409	51558	150	3_17174466	3_18044678	0.05328
SC	51706	51855	150	3_18885861	3_20394051	0.01494
SC	51907	52056	150	3_20790917	3_21950545	0.04864
SC	52060	52209	150	3_21960150	3_22734948	0.04177
SC	52293	52442	150	3_23393193	3_24198720	0.05315
SC	52448	52597	150	3_24231240	3_25114761	0.00261
SC	52689	52838	150	3_25610316	3_26217995	0.01832
SC	52887	53036	150	3_26405792	3_27079121	0.05617
SC	53076	53225	150	3_27239433	3_27796922	0.00881
SC	53304	53453	150	3_28206206	3_29187683	0.01348
SC	53590	53739	150	3_29980586	3_30704723	0.08481
SC	53797	53946	150	3_31068394	3_31841788	0.00212
SC	53993	54142	150	3_32060121	3_32980053	0.01728
SC	54210	54359	150	3_33340952	3_34355357	0.03698
SC	54384	54533	150	3_34542701	3_35314885	0.00530
SC	54569	54718	150	3_35494329	3_36207486	0.03161
SC	54737	54886	150	3_36313563	3_37503484	0.00766
SC	54903	55052	150	3_37651069	3_38976933	0.01107
SC	55079	55228	150	3_39263234	3_40392058	0.00600
SC	55244	55393	150	3_40533053	3_41575695	0.00183
SC	55403	55552	150	3_41599618	3_42600453	0.00329
SC	55553	55702	150	3_42602151	3_43327154	0.06106
SC	55742	55891	150	3_43510028	3_44188083	0.06217
SC	55961	56110	150	3_44413119	3_45177910	0.01902
SC	56134	56283	150	3_45351062	3_46216553	0.23853
SC	56362	56511	150	3_46627721	3_47650974	0.18883
SC	56518	56667	150	3_47680375	3_48523288	0.00835
SC	56672	56821	150	3_48567788	3_49389527	0.00378
SC	56849	56998	150	3_49554531	3_50641334	0.07143
SC	57077	57226	150	3_51396750	3_52414390	0.23261
SC	57265	57414	150	3_52758074	3_53526722	0.01760
SC	57441	57590	150	3_53671442	3_54358998	0.21491
SC	57592	57741	150	3_55053110	3_55988793	0.00408
SC	57791	57940	150	3_56278227	3_57059759	0.02186
SC	57941	58090	150	3_57060913	3_57940052	0.01080
SC	58127	58276	150	3_58105227	3_58971444	0.01670
SC	58277	58426	150	3_58974388	3_59974044	0.01289
SC	58435	58584	150	3_60051020	3_60746389	0.03479
SC	58648	58797	150	3_60986253	3_61920582	0.01442
SC	58799	58948	150	3_61929122	3_62649405	0.01753
SC	59022	59171	150	3_63044566	3_63974969	0.00452
SC	59174	59323	150	3_63988125	3_65233803	0.00818
SC	59403	59552	150	3_65813946	3_66749399	0.02435
SC	59555	59704	150	3_66754904	3_67671928	0.00130
SC	59722	59871	150	3_67911077	3_68745283	0.04172
SC	59876	60025	150	3_68807978	3_70247597	0.01568
SC	60118	60267	150	3_70770800	3_72301985	0.00471
SC	60268	60417	150	3_72303702	3_73569043	0.08741
SC	60436	60585	150	3_73703393	3_74634024	0.01804
SC	60650	60799	150	3_75079283	3_76211465	0.00391
SC	60831	60980	150	3_76567851	3_77835981	0.01013
SC	61083	61232	150	3_78524380	3_79382645	0.00879
SC	61377	61526	150	3_80753185	3_81550138	0.04693
SC	61613	61762	150	3_82178512	3_83491965	0.00963
SC	61862	62011	150	3_84174012	3_85026368	0.15537
SC	62039	62188	150	3_85166443	3_85973435	0.02170
SC	62253	62402	150	3_86349167	3_87127390	0.02968
SC	62405	62554	150	3_87158500	3_87980416	0.00836
SC	62575	62724	150	3_88066824	3_88846384	0.01763
SC	62733	62882	150	3_88883715	3_89573603	0.11251
SC	62917	63066	150	3_89708997	3_90360044	0.01320
SC	63143	63292	150	3_90823349	3_91689897	0.02261
SC	63321	63470	150	3_91926891	3_92664806	0.01271
SC	63493	63642	150	3_92832775	3_93664549	0.25492
SC	63660	63809	150	3_93767833	3_94813726	0.13950
SC	63838	63987	150	3_95005699	3_96744023	0.01920
SC	63990	64139	150	3_96758483	3_97909141	0.02579
SC	64173	64322	150	3_98051988	3_98901379	0.01226
SC	64383	64532	150	3_99283161	3_100563383	0.03898
SC	64554	64703	150	3_100659058	3_101809150	0.02259
SC	64723	64872	150	3_101929330	3_102886514	0.00306
SC	64976	65125	150	3_103452870	3_104302606	0.00510
SC	65150	65299	150	3_104442857	3_105467351	0.00230
SC	65366	65515	150	3_106015068	3_106791772	0.01904
SC	65529	65678	150	3_106856919	3_107673494	0.02624
SC	65680	65829	150	3_107681790	3_108316490	0.00297
SC	65867	66016	150	3_108534366	3_109387991	0.04326
SC	66065	66214	150	3_109558220	3_110315053	0.01987
SC	66241	66390	150	3_110529682	3_111574146	0.04743
SC	66496	66645	150	3_112024623	3_112588871	0.04771
SC	66730	66879	150	3_112845563	3_113857420	0.02663
SC	66880	67029	150	3_113936459	3_114592530	0.01536
SC	67099	67248	150	3_114878243	3_115546182	0.01729
SC	67321	67470	150	3_115868369	3_116478668	0.06363
SC	67530	67679	150	3_116691820	3_117306077	0.06059
SC	67696	67845	150	3_117378957	3_118050768	0.00297
SC	67891	68040	150	3_118301404	3_119150674	0.02047
SC	68103	68252	150	3_119441815	3_120359492	0.18459
SC	68255	68342	88	3_120375638	3_121396898	0.07329
SC	68363	68512	150	4_380410	4_1503268	0.01020
SC	68578	68727	150	4_1973151	4_2896546	0.00440
SC	68733	68882	150	4_2931648	4_3689964	0.02170
SC	68974	69123	150	4_4176600	4_4784751	0.05309
SC	69226	69375	150	4_5284611	4_6277627	0.01268
SC	69415	69564	150	4_6402137	4_7057153	0.00922
SC	69707	69856	150	4_7662703	4_8391972	0.02085
SC	69967	70116	150	4_9057470	4_9893460	0.01696
SC	70141	70290	150	4_10029115	4_11012502	0.01300
SC	70369	70518	150	4_11332624	4_12202649	0.00265
SC	70529	70678	150	4_12276761	4_13360213	0.00484
SC	70736	70885	150	4_13669140	4_14477064	0.23998
SC	70988	71137	150	4_15254370	4_15842336	0.09803
SC	71273	71422	150	4_16873917	4_17463569	0.01678
SC	71459	71608	150	4_17607821	4_18293340	0.09930
SC	71667	71816	150	4_18623087	4_19405104	0.03309
SC	71830	71979	150	4_19459960	4_20269200	0.01108
SC	71999	72148	150	4_20338578	4_21311390	0.00215
SC	72149	72298	150	4_21314704	4_22329974	0.01830
SC	72316	72465	150	4_22448274	4_23464601	0.00611
SC	72552	72701	150	4_23966748	4_25084173	0.02039
SC	72804	72953	150	4_25731025	4_26973967	0.00279
SC	72957	73106	150	4_27013467	4_28007361	0.05092
SC	73125	73274	150	4_28120266	4_29194998	0.00461
SC	73278	73427	150	4_29207551	4_30544370	0.03111
SC	73434	73583	150	4_30597479	4_31280554	0.00279
SC	73621	73770	150	4_31578980	4_33041857	0.01467
SC	73859	74008	150	4_33859714	4_34907497	0.01461
SC	74140	74289	150	4_35954912	4_36733188	0.01555
SC	74290	74439	150	4_36739079	4_37716262	0.01777
SC	74453	74602	150	4_37817107	4_38731862	0.00200
SC	74603	74752	150	4_38737205	4_40111186	0.10710
SC	74761	74910	150	4_40173197	4_41271879	0.03176
SC	74959	75108	150	4_41721823	4_43134863	0.00207
SC	75137	75286	150	4_43351243	4_44591050	0.01888
SC	75391	75540	150	4_45580698	4_46459642	0.00041
SC	75596	75745	150	4_47031092	4_48138044	0.04722
SC	75849	75998	150	4_48976782	4_49824079	0.54421
SC	76008	76157	150	4_49923242	4_50959889	0.00927
SC	76245	76394	150	4_51542055	4_52594170	0.01910
SC	76401	76550	150	4_52625666	4_53847027	0.00034
SC	76551	76700	150	4_53849747	4_55817422	0.01566
SC	76716	76865	150	4_55896842	4_57006776	0.00521
SC	76870	77019	150	4_57025198	4_58600216	0.02765
SC	77155	77304	150	4_59727220	4_60766597	0.03984
SC	77336	77485	150	4_60914698	4_61856026	0.03075
SC	77589	77738	150	4_62949983	4_64709370	0.03154
SC	77789	77938	150	4_65169709	4_66278065	0.07801
SC	78056	78205	150	4_67102011	4_68599650	0.05882
SC	78279	78428	150	4_69415946	4_70402271	0.04039
SC	78447	78596	150	4_70534420	4_71402931	0.00807
SC	78606	78755	150	4_71458699	4_72625956	0.00409
SC	78769	78918	150	4_72708298	4_73769013	0.00963
SC	78973	79122	150	4_74227008	4_75002564	0.10431
SC	79148	79297	150	4_75230149	4_76176124	0.01913
SC	79298	79447	150	4_76188147	4_77132267	0.00702
SC	79466	79615	150	4_77229973	4_78139149	0.13235
SC	79735	79884	150	4_78882697	4_80097761	0.11443
SC	79897	80046	150	4_80168276	4_81015126	0.00420
SC	80079	80228	150	4_81212632	4_82257704	0.00877
SC	80360	80509	150	4_82863182	4_83666313	0.14490
SC	80611	80760	150	4_84698450	4_85618664	0.02744
SC	80805	80954	150	4_85846940	4_86504682	0.01166
SC	80956	81105	150	4_86513506	4_87392282	0.00772
SC	81159	81308	150	4_87704730	4_88662034	0.01318
SC	81419	81568	150	4_89444973	4_90448250	0.00737
SC	81696	81845	150	4_91158590	4_91833889	0.02049
SC	81910	82059	150	4_92087019	4_92608313	0.38374
SC	82064	82213	150	4_92628843	4_93523841	0.00278
SC	82278	82427	150	4_94081649	4_95292967	0.00145
SC	82486	82635	150	4_95604258	4_96391417	0.03364
SC	82685	82834	150	4_96664595	4_97276857	0.04041
SC	82836	82985	150	4_97290619	4_97898669	0.01157
SC	83097	83246	150	4_98373178	4_99114364	0.06300
SC	83325	83474	150	4_99565205	4_100708327	0.46487
SC	83475	83624	150	4_100710381	4_101465362	0.00368
SC	83631	83780	150	4_101532004	4_102096377	0.01567
SC	83928	84077	150	4_102688144	4_103754728	0.04874
SC	84131	84280	150	4_104247345	4_105183100	0.00806
SC	84345	84494	150	4_105476764	4_106152591	0.00695
SC	84504	84653	150	4_106178491	4_106952204	0.05316
SC	84746	84895	150	4_107626058	4_108171759	0.01048
SC	84900	85049	150	4_108205288	4_108923564	0.01341
SC	85194	85343	150	4_109692189	4_110516207	0.00713
SC	85409	85558	150	4_110728936	4_111352027	0.00907
SC	85563	85712	150	4_111411603	4_111975877	0.07045
SC	85739	85888	150	4_112080616	4_112500133	0.02575
SC	85975	86124	150	4_112842770	4_113662309	0.03686
SC	86260	86409	150	4_114663201	4_115232862	0.03305
SC	86410	86559	150	4_115236430	4_115900081	0.01190
SC	86563	86712	150	4_115946071	4_116474685	0.00782
SC	86805	86954	150	4_116951111	4_117362211	0.06739
SC	86993	87142	150	4_117452981	4_117919734	0.00444
SC	87150	87299	150	4_117949070	4_118709244	0.01494
SC	87323	87472	150	4_118877766	4_119785004	0.01632
SC	87485	87555	71	4_119890773	4_120635950	0.00056
SC	87679	87828	150	5_1139826	5_1886672	0.09822
SC	87946	88095	150	5_2542744	5_3669236	0.03534
SC	88102	88251	150	5_3748151	5_4463046	0.00593
SC	88326	88475	150	5_4781566	5_5370523	0.05073
SC	88478	88627	150	5_5389801	5_6220159	0.01474
SC	88758	88907	150	5_6849392	5_7614750	0.01696
SC	89004	89153	150	5_8265679	5_9322260	0.01258
SC	89214	89363	150	5_9950705	5_10760460	0.03842
SC	89407	89556	150	5_10855850	5_11485285	0.10392
SC	89623	89772	150	5_11900473	5_12473559	0.17578
SC	89905	90054	150	5_13048422	5_13870190	0.02916
SC	90150	90299	150	5_14586755	5_15586970	0.01480
SC	90310	90459	150	5_15627831	5_16504261	0.17041
SC	90461	90610	150	5_16512996	5_17472482	0.01026
SC	90702	90851	150	5_18009212	5_19135708	0.07751
SC	90963	91112	150	5_19696656	5_20643056	0.03212
SC	91133	91282	150	5_20764866	5_21676120	0.00213
SC	91360	91509	150	5_21966040	5_22706328	0.00295
SC	91644	91793	150	5_23613132	5_24445339	0.01816
SC	91883	92032	150	5_24923037	5_26933704	0.00198
SC	92068	92217	150	5_27207244	5_27969180	0.20807
SC	92292	92441	150	5_28382733	5_29459016	0.00132
SC	92452	92601	150	5_29537867	5_30372623	0.00330
SC	92610	92759	150	5_30430607	5_31809027	0.05918
SC	92764	92913	150	5_31817721	5_32675331	0.03112
SC	92914	93063	150	5_32691596	5_33422609	0.00445
SC	93149	93298	150	5_33950751	5_34992983	0.02054
SC	93300	93449	150	5_35014003	5_35888744	0.09714
SC	93452	93601	150	5_35896741	5_36879877	0.02710
SC	93685	93834	150	5_37499390	5_38245111	0.01131
SC	93853	94002	150	5_38358470	5_39550358	0.02130
SC	94003	94152	150	5_39558414	5_40709100	0.00655
SC	94261	94410	150	5_41528650	5_42614038	0.01386
SC	94553	94702	150	5_43729393	5_44668782	0.00522
SC	94799	94948	150	5_45151913	5_46248914	0.02524
SC	95042	95191	150	5_46652721	5_47378060	0.02016
SC	95197	95346	150	5_47431443	5_49152945	0.04290
SC	95440	95589	150	5_49733906	5_50502864	0.01353
SC	95599	95748	150	5_50591332	5_51400986	0.06787
SC	95762	95911	150	5_51591913	5_52700097	0.01414
SC	95921	96070	150	5_52759987	5_54175256	0.06453
SC	96151	96300	150	5_54637441	5_56006965	0.28489
SC	96435	96584	150	5_57935574	5_60473824	0.07308
SC	96699	96848	150	5_61740939	5_62633124	0.04575
SC	96941	97090	150	5_63387742	5_64369171	0.00694
SC	97093	97242	150	5_64401892	5_65441378	0.04157
SC	97243	97392	150	5_65452308	5_66927181	0.00312
SC	97400	97549	150	5_67001829	5_67988886	0.43524
SC	97553	97702	150	5_68019101	5_68650875	0.00627
SC	97753	97902	150	5_69072336	5_70199843	0.02544
SC	98038	98187	150	5_71210212	5_72186848	0.00706
SC	98249	98398	150	5_72456601	5_73336999	0.01065
SC	98468	98617	150	5_73805282	5_74786623	0.03299
SC	98644	98793	150	5_75116379	5_76062666	0.04424
SC	98855	99004	150	5_76406959	5_77913155	0.01289
SC	99005	99154	150	5_77920674	5_78955799	0.43010
SC	99155	99304	150	5_78958743	5_80328206	0.01566
SC	99315	99464	150	5_80427766	5_81588451	0.15336
SC	99592	99741	150	5_82617770	5_83275437	0.05800
SC	99754	99903	150	5_83373090	5_84235131	0.00237
SC	99905	100054	150	5_84243246	5_85172943	0.02139
SC	100064	100213	150	5_85242380	5_85940117	0.00383
SC	100214	100363	150	5_85947669	5_86981641	0.06437
SC	100365	100514	150	5_86985214	5_87805851	0.00070
SC	100515	100664	150	5_87806837	5_88695514	0.00495
SC	100781	100930	150	5_89347388	5_90319642	0.02145
SC	100933	101082	150	5_90344079	5_91332471	0.00036
SC	101089	101238	150	5_91386615	5_92244115	0.01139
SC	101343	101492	150	5_93176398	5_94363708	0.00993
SC	101550	101699	150	5_94748505	5_95554037	0.00317
SC	101704	101853	150	5_95610116	5_96617367	0.03762
SC	101854	102003	150	5_96618178	5_97228746	0.00771
SC	102044	102193	150	5_97444255	5_98293768	0.05053
SC	102216	102365	150	5_98447059	5_99328763	0.03065
SC	102369	102518	150	5_99341425	5_100454147	0.07936
SC	102614	102763	150	5_101172087	5_101877620	0.09343
SC	102788	102937	150	5_102056950	5_103640401	0.03716
SC	103028	103177	150	5_104513009	5_105163856	0.04821
SC	103178	103327	150	5_105180772	5_105872692	0.00471
SC	103381	103530	150	5_106458860	5_107078950	0.00752
SC	103531	103680	150	5_107082195	5_107939102	0.05146
SC	103683	103832	150	5_107947408	5_109003769	0.00271
SC	103845	103994	150	5_109147335	5_110209542	0.00466
SC	104055	104204	150	5_110778969	5_111967800	0.05684
SC	104299	104448	150	5_113486912	5_114553701	0.00623
SC	104508	104657	150	5_115071972	5_115693793	0.07361
SC	104671	104820	150	5_115767786	5_116627659	0.01197
SC	104941	105090	150	5_117738204	5_118417196	0.02579
SC	105144	105293	150	5_118606547	5_119100602	0.03060
SC	105373	105522	150	5_119390695	5_120513549	0.01659
SC	105527	105589	63	5_120539822	5_121083487	0.00049
SC	105652	105801	150	6_905736	6_1716782	0.11959
SC	105842	105991	150	6_1940860	6_2985855	0.13274
SC	106064	106213	150	6_3469170	6_4221438	0.20681
SC	106259	106408	150	6_4505522	6_6766278	0.29289
SC	106439	106588	150	6_6939224	6_7788733	0.04000
SC	106677	106826	150	6_8235670	6_9181490	0.02869
SC	106847	106996	150	6_9359478	6_10292882	0.00482
SC	107019	107168	150	6_10490392	6_11537824	0.35636
SC	107281	107430	150	6_12113733	6_12631689	0.06909
SC	107444	107593	150	6_12700365	6_13310299	0.01144
SC	107594	107743	150	6_13336154	6_13916253	0.00585
SC	107749	107898	150	6_13952646	6_14561673	0.03397
SC	107982	108131	150	6_14906780	6_15964498	0.02190
SC	108140	108289	150	6_15993417	6_16837611	0.01397
SC	108393	108542	150	6_17234012	6_18212215	0.01316
SC	108570	108719	150	6_18413177	6_19179915	0.00974
SC	108721	108870	150	6_19184636	6_20139022	0.04850
SC	108948	109097	150	6_20526323	6_21402101	0.00953
SC	109120	109269	150	6_21582982	6_22567531	0.00381
SC	109313	109462	150	6_22891760	6_23730238	0.00443
SC	109470	109619	150	6_23771899	6_24627550	0.01802
SC	109623	109772	150	6_24664967	6_25519915	0.04076
SC	109915	110064	150	6_26319935	6_27260038	0.10397
SC	110177	110326	150	6_27839584	6_28563699	0.33223
SC	110327	110476	150	6_28566187	6_29290557	0.08588
SC	110498	110647	150	6_29426479	6_30314709	0.00379
SC	110795	110944	150	6_31055032	6_31992554	0.17076
SC	110948	111097	150	6_32003965	6_32725415	0.00243
SC	111144	111293	150	6_32900590	6_33700947	0.00036
SC	111339	111488	150	6_33984373	6_35169918	0.00085
SC	111489	111638	150	6_35174244	6_35971176	0.00852
SC	111642	111791	150	6_35992229	6_36839746	0.00144
SC	111824	111973	150	6_36979738	6_37936852	0.00214
SC	112053	112202	150	6_38363840	6_39288618	0.00052
SC	112224	112373	150	6_39410541	6_40267917	0.00801
SC	112409	112558	150	6_40489360	6_41538295	0.01771
SC	112605	112754	150	6_41794248	6_42404901	0.01166
SC	112817	112966	150	6_42808474	6_43583543	0.02446
SC	112969	113118	150	6_43588154	6_44396879	0.00038
SC	113119	113268	150	6_44398933	6_45095680	0.01410
SC	113328	113477	150	6_45348623	6_46151065	0.18446
SC	113502	113651	150	6_46303317	6_46900693	0.00552
SC	113793	113942	150	6_47726022	6_48486190	0.00587
SC	113974	114123	150	6_48644989	6_49468432	0.02243
SC	114138	114287	150	6_49550901	6_50455814	0.01497
SC	114330	114479	150	6_50627149	6_51421859	0.00569
SC	114595	114744	150	6_52036412	6_53312840	0.09823
SC	114770	114919	150	6_53446946	6_54583823	0.07492
SC	114925	115074	150	6_54652444	6_55545104	0.45922
SC	115078	115227	150	6_55566484	6_56589695	0.00448
SC	115242	115391	150	6_56704162	6_57536612	0.01981
SC	115407	115556	150	6_57640355	6_58425085	0.00285
SC	115579	115728	150	6_58544909	6_59364062	0.00725
SC	115854	116003	150	6_60698051	6_61547605	0.00878
SC	116083	116232	150	6_62004532	6_62819372	0.05738
SC	116324	116473	150	6_63395692	6_64620597	0.04718
SC	116568	116717	150	6_65110438	6_66362612	0.11353
SC	116857	117006	150	6_67213645	6_68461124	0.06811
SC	117128	117277	150	6_69192654	6_70099408	0.03388
SC	117319	117468	150	6_70310296	6_70992402	0.07055
SC	117551	117700	150	6_71476002	6_72479788	0.21708
SC	117773	117922	150	6_72881458	6_74106479	0.04735
SC	118004	118153	150	6_74596906	6_75620145	0.01235
SC	118159	118308	150	6_75644098	6_76889422	0.07905
SC	118399	118548	150	6_77705665	6_79049663	0.02552
SC	118558	118707	150	6_79120452	6_80209555	0.00518
SC	118754	118903	150	6_80607709	6_81523345	0.03511
SC	118932	119081	150	6_81645510	6_82766678	0.22850
SC	119209	119358	150	6_83772722	6_84635909	0.01790
SC	119429	119578	150	6_85074833	6_86191471	0.02434
SC	119586	119735	150	6_86227674	6_87541763	0.00727
SC	119817	119966	150	6_88179906	6_88865430	0.06744
SC	120019	120168	150	6_89137085	6_89924050	0.01655
SC	120188	120337	150	6_90147585	6_91198977	0.00345
SC	120341	120490	150	6_91219425	6_91779436	0.01530
SC	120611	120760	150	6_92480931	6_93053804	0.16688
SC	120766	120915	150	6_93077035	6_93614321	0.01850
SC	121048	121197	150	6_94485706	6_95124157	0.03380
SC	121317	121466	150	6_95713371	6_96493695	0.02453
SC	121570	121719	150	6_97171698	6_98004832	0.03422
SC	121809	121958	150	6_98354420	6_99082576	0.03820
SC	121982	122131	150	6_99164823	6_99976250	0.00376
SC	122185	122334	150	6_100292259	6_101252433	0.31146
SC	122414	122563	150	6_101922743	6_102573993	0.04700
SC	122658	122807	150	6_103035484	6_103731787	0.04939
SC	122813	122962	150	6_103753653	6_104443533	0.00714
SC	122969	123118	150	6_104456542	6_105037077	0.06067
SC	123119	123268	150	6_105043897	6_105626710	0.01258
SC	123294	123443	150	6_105757588	6_106452423	0.00427
SC	123487	123636	150	6_106595901	6_107412634	0.00277
SC	123637	123786	150	6_107413951	6_108228795	0.02656
SC	123804	123953	150	6_108400843	6_109461402	0.00190
SC	123957	124106	150	6_109505323	6_110232542	0.02701
SC	124143	124292	150	6_110346036	6_110907769	0.10358
SC	124312	124461	150	6_110980439	6_111569786	0.00231
SC	124464	124613	150	6_111589098	6_112436978	0.05973
SC	124618	124767	150	6_112476657	6_113445040	0.01285
SC	124825	124974	150	6_113794390	6_114420412	0.03522
SC	125079	125228	150	6_114896313	6_116072849	0.00905
SC	125292	125441	150	6_116445587	6_117207346	0.08606
SC	125543	125692	150	6_117631377	6_118401821	0.02641
SC	125733	125882	150	6_118516812	6_119128467	0.17594
SC	125891	125984	94	6_119163428	6_119454666	0.00484
SC	126051	126200	150	7_617866	7_1328276	0.06750
SC	126201	126350	150	7_1329624	7_2066740	0.00985
SC	126353	126502	150	7_2072915	7_2816367	0.05513
SC	126518	126667	150	7_2885591	7_3643614	0.01377
SC	126674	126823	150	7_3666743	7_4420845	0.01115
SC	126850	126999	150	7_4561924	7_5412305	0.13343
SC	127049	127198	150	7_5543459	7_6353345	0.11934
SC	127286	127435	150	7_7865891	7_8770916	0.02750
SC	127509	127658	150	7_9191459	7_12396999	0.00675
SC	127663	127812	150	7_12434299	7_13285014	0.00576
SC	127813	127962	150	7_13289091	7_14124037	0.01826
SC	128086	128235	150	7_14573614	7_15357264	0.01468
SC	128248	128397	150	7_15488654	7_16370715	0.03701
SC	128401	128550	150	7_16378543	7_17040497	0.01540
SC	128586	128735	150	7_17332217	7_18028797	0.02348
SC	128764	128913	150	7_18150563	7_19234071	0.02623
SC	128997	129146	150	7_19965431	7_20926088	0.03190
SC	129256	129405	150	7_21925420	7_23647300	0.01863
SC	129481	129630	150	7_24505374	7_25326723	0.02410
SC	129631	129780	150	7_25336073	7_26169851	0.01000
SC	129911	130060	150	7_26959555	7_27658062	0.01783
SC	130076	130225	150	7_27688935	7_28382299	0.00968
SC	130284	130433	150	7_28670648	7_29563496	0.03171
SC	130470	130619	150	7_29768525	7_30594764	0.05670
SC	130743	130892	150	7_31221326	7_32081285	0.00872
SC	131016	131165	150	7_32679742	7_33691475	0.02142
SC	131261	131410	150	7_34280540	7_35032047	0.02012
SC	131457	131606	150	7_35235570	7_35899383	0.04904
SC	131688	131837	150	7_36398457	7_37076940	0.02241
SC	131935	132084	150	7_37530920	7_38346779	0.11185
SC	132227	132376	150	7_39101508	7_40619815	0.04550
SC	132377	132526	150	7_40633196	7_41421484	0.00908
SC	132639	132788	150	7_41964468	7_43552179	0.04303
SC	132819	132968	150	7_43763562	7_45065813	0.00152
SC	133075	133224	150	7_46083868	7_46764599	0.06213
SC	133225	133374	150	7_46766142	7_47614125	0.00467
SC	133511	133660	150	7_48562475	7_49444228	0.02915
SC	133807	133956	150	7_50289255	7_51137127	0.10563
SC	134013	134162	150	7_51589290	7_54507678	0.00266
SC	134232	134381	150	7_55095763	7_56177818	0.06348
SC	134421	134570	150	7_56530525	7_57641183	0.02115
SC	134586	134735	150	7_57743678	7_58606113	0.03006
SC	134761	134910	150	7_58795690	7_59845840	0.06650
SC	134984	135133	150	7_60244884	7_61034957	0.02622
SC	135253	135402	150	7_61449306	7_62117796	0.14465
SC	135432	135581	150	7_62324176	7_63151011	0.00208
SC	135594	135743	150	7_63216347	7_63980619	0.00576
SC	135751	135900	150	7_64019556	7_64679944	0.07164
SC	135911	136060	150	7_64693650	7_65343636	0.01960
SC	136142	136291	150	7_65705309	7_66660279	0.00738
SC	136341	136490	150	7_66887845	7_67394895	0.02364
SC	136513	136662	150	7_67482662	7_68271951	0.00263
SC	136666	136815	150	7_68303150	7_69073425	0.07001
SC	136816	136965	150	7_69074335	7_69740155	0.05613
SC	136987	137136	150	7_69841289	7_70995663	0.02589
SC	137224	137373	150	7_71468305	7_72529747	0.00448
SC	137432	137581	150	7_72908532	7_73620955	0.22027
SC	137672	137821	150	7_74020868	7_74870369	0.02584
SC	137872	138021	150	7_75173646	7_76020130	0.02175
SC	138028	138177	150	7_76080923	7_76977871	0.00520
SC	138178	138327	150	7_76981405	7_77811399	0.01290
SC	138344	138493	150	7_77872100	7_78866084	0.09136
SC	138515	138664	150	7_79025915	7_80146855	0.00383
SC	138713	138862	150	7_80363709	7_81286571	0.01290
SC	138985	139134	150	7_81834509	7_82383087	0.00278
SC	139144	139293	150	7_82413729	7_82985387	0.01501
SC	139361	139510	150	7_83370489	7_84090433	0.01655
SC	139552	139701	150	7_84305126	7_84956432	0.00220
SC	139708	139857	150	7_84986216	7_85979511	0.01889
SC	139913	140062	150	7_86284391	7_86940135	0.01889
SC	140163	140312	150	7_87718428	7_88648812	0.04578
SC	140345	140494	150	7_88785884	7_89688595	0.03521
SC	140583	140732	150	7_90232138	7_91074131	0.04999
SC	140737	140886	150	7_91109928	7_91808939	0.16748
SC	140948	141097	150	7_92258975	7_93355753	0.02552
SC	141175	141324	150	7_94024223	7_94873224	0.00365
SC	141362	141511	150	7_95121739	7_96122291	0.30661
SC	141653	141802	150	7_96875939	7_97489244	0.12204
SC	141883	142032	150	7_98063256	7_98604990	0.01748
SC	142158	142307	150	7_99011870	7_99812985	0.06032
SC	142406	142555	150	7_100413608	7_101566276	0.03094
SC	142703	142852	150	7_102563861	7_103401302	0.36591
SC	143000	143149	150	7_104126631	7_104903161	0.32941
SC	143232	143381	150	7_105262388	7_106043966	0.11638
SC	143421	143570	150	7_106263323	7_107272791	0.02069
SC	143657	143806	150	7_107899598	7_108745397	0.00619
SC	143814	143963	150	7_108798934	7_109353761	0.00434
SC	143966	144115	150	7_109359806	7_110185022	0.01546
SC	144221	144370	150	7_110693940	7_111396984	0.15681
SC	144378	144527	150	7_111430363	7_112091423	0.02260
SC	144530	144602	73	7_112104416	7_112625419	0.00190
SC	144610	144759	150	8_185363	8_949257	0.02231
SC	144760	144909	150	8_952535	8_1691513	0.18637
SC	144917	145066	150	8_1717243	8_2306079	0.01082
SC	145154	145303	150	8_2823484	8_3528723	0.00419
SC	145306	145455	150	8_3552002	8_4270697	0.01732
SC	145457	145606	150	8_4276243	8_4970435	0.00259
SC	145612	145761	150	8_4989415	8_5523213	0.00539
SC	145833	145982	150	8_5885049	8_6653365	0.01509
SC	145991	146140	150	8_6677946	8_7641588	0.00289
SC	146164	146313	150	8_7721331	8_8240044	0.06652
SC	146361	146510	150	8_8399724	8_9050255	0.01390
SC	146528	146677	150	8_9140084	8_9857708	0.03604
SC	146817	146966	150	8_10570371	8_11124568	0.04245
SC	146981	147130	150	8_11174578	8_11912068	0.01453
SC	147179	147328	150	8_12206669	8_13197093	0.07553
SC	147401	147550	150	8_13725069	8_14700062	0.00537
SC	147605	147754	150	8_15052152	8_15822205	0.01602
SC	147890	148039	150	8_16511829	8_17147385	0.03064
SC	148114	148263	150	8_17545886	8_18268929	0.04419
SC	148383	148532	150	8_18989046	8_19905748	0.03590
SC	148631	148780	150	8_20541867	8_21485713	0.02776
SC	148886	149035	150	8_22479821	8_23663852	0.05932
SC	149139	149288	150	8_24141287	8_24825725	0.01108
SC	149435	149584	150	8_26021077	8_26880286	0.07595
SC	149602	149751	150	8_27095432	8_27921837	0.00287
SC	149806	149955	150	8_28170247	8_28985474	0.00909
SC	149956	150105	150	8_28986164	8_29657542	0.00271
SC	150226	150375	150	8_30257290	8_31093382	0.25426
SC	150452	150601	150	8_31419635	8_32286373	0.02305
SC	150684	150833	150	8_33134875	8_34378881	0.00616
SC	150838	150987	150	8_34419283	8_35124134	0.02031
SC	151076	151225	150	8_35570960	8_36361744	0.00640
SC	151288	151437	150	8_36619030	8_37268781	0.06275
SC	151440	151589	150	8_37286044	8_38128408	0.00430
SC	151646	151795	150	8_38384490	8_39498674	0.01249
SC	151820	151969	150	8_39859071	8_40601576	0.00657
SC	151993	152142	150	8_40755797	8_41510645	0.00846
SC	152211	152360	150	8_41910372	8_42696770	0.04298
SC	152505	152654	150	8_43481983	8_44259605	0.03781
SC	152724	152873	150	8_44633577	8_45450580	0.03818
SC	152956	153105	150	8_45891012	8_46677477	0.00999
SC	153172	153321	150	8_47048437	8_47729305	0.00215
SC	153383	153532	150	8_48122845	8_49084878	0.30382
SC	153659	153808	150	8_49654033	8_50669302	0.04086
SC	153869	154018	150	8_50973246	8_51682978	0.01420
SC	154168	154317	150	8_52415638	8_53138297	0.01116
SC	154425	154574	150	8_53823453	8_54485816	0.01924
SC	154656	154805	150	8_54806322	8_55611200	0.03075
SC	154807	154956	150	8_55623530	8_56707225	0.00530
SC	154957	155106	150	8_56708149	8_57833415	0.01129
SC	155198	155347	150	8_58496931	8_59510986	0.04879
SC	155430	155579	150	8_60173881	8_61147858	0.05699
SC	155675	155824	150	8_61591463	8_63004850	0.17165
SC	155906	156055	150	8_63469186	8_64168051	0.04921
SC	156113	156262	150	8_64440525	8_65111158	0.02430
SC	156310	156459	150	8_65446636	8_66457189	0.13474
SC	156599	156748	150	8_67161862	8_67879894	0.27788
SC	156821	156970	150	8_68244475	8_68839096	0.01665
SC	156976	157125	150	8_68866968	8_69613208	0.07443
SC	157188	157337	150	8_69990928	8_71288294	0.05947
SC	157404	157553	150	8_71625300	8_72638429	0.06139
SC	157561	157710	150	8_72764959	8_73875237	0.44123
SC	157717	157866	150	8_73907982	8_75004202	0.61952
SC	157893	158042	150	8_75142741	8_75751627	0.01537
SC	158045	158194	150	8_75759930	8_76660448	0.00534
SC	158195	158344	150	8_76670107	8_77623653	0.04282
SC	158381	158530	150	8_77832740	8_78643546	0.00241
SC	158575	158724	150	8_78919380	8_79774422	0.00934
SC	158822	158971	150	8_80373076	8_81697266	0.09984
SC	159012	159161	150	8_81965090	8_82680186	0.01205
SC	159281	159430	150	8_83539094	8_84493697	0.01695
SC	159480	159629	150	8_84832561	8_85990572	0.04929
SC	159631	159780	150	8_85996187	8_86818948	0.00163
SC	159842	159991	150	8_87278567	8_88153902	0.00605
SC	160000	160149	150	8_88221804	8_89179561	0.03341
SC	160229	160378	150	8_89646289	8_90200623	0.10382
SC	160379	160528	150	8_90202172	8_91079922	0.02295
SC	160619	160768	150	8_91629051	8_92453330	0.03857
SC	160772	160921	150	8_92469322	8_93119283	0.00553
SC	161030	161179	150	8_93803815	8_95096798	0.00493
SC	161266	161415	150	8_95607115	8_96579379	0.17878
SC	161465	161614	150	8_96879386	8_97673186	0.01121
SC	161708	161857	150	8_98235417	8_98959798	0.02300
SC	161953	162102	150	8_99393858	8_100174165	0.04683
SC	162106	162255	150	8_100192459	8_100763357	0.00552
SC	162308	162457	150	8_100946920	8_101549429	0.06696
SC	162488	162637	150	8_101664818	8_102490529	0.00651
SC	162660	162809	150	8_102612170	8_103339472	0.04054
SC	162814	162963	150	8_103375396	8_104116212	0.22744
SC	162973	163122	150	8_104142840	8_104798523	0.06123
SC	163145	163294	150	8_104902087	8_105739627	0.01636
SC	163305	163454	150	8_105803510	8_106304243	0.32625
SC	163455	163604	150	8_106305364	8_107026016	0.01790
SC	163655	163804	150	8_107190891	8_107733398	0.00742
SC	163823	163972	150	8_107803876	8_108338865	0.02108
SC	163986	164135	150	8_108395103	8_109042840	0.00961
SC	164190	164339	150	8_109300430	8_109990658	0.33378
SC	164341	164412	72	8_109993660	8_113367096	0.00845
SC	164516	164665	150	9_1301438	9_2752933	0.05197
SC	164671	164820	150	9_2787335	9_4125831	0.00318
SC	164839	164988	150	9_4345541	9_5157604	0.01876
SC	165020	165169	150	9_5345808	9_6460362	0.00700
SC	165273	165422	150	9_7007005	9_7864486	0.10619
SC	165444	165593	150	9_7928393	9_8492626	0.01136
SC	165624	165773	150	9_8649848	9_9380221	0.00992
SC	165776	165925	150	9_9386961	9_10399929	0.01849
SC	165935	166084	150	9_10426090	9_11076448	0.00773
SC	166225	166374	150	9_11783380	9_12422482	0.01791
SC	166375	166524	150	9_12438814	9_13341109	0.00219
SC	166525	166674	150	9_13348909	9_14333872	0.01823
SC	166689	166838	150	9_14409947	9_15105602	0.00635
SC	166884	167033	150	9_15297083	9_16044409	0.00363
SC	167098	167247	150	9_16301831	9_17333440	0.00527
SC	167248	167397	150	9_17337950	9_18221809	0.04113
SC	167399	167548	150	9_18234131	9_19093621	0.00396
SC	167667	167816	150	9_19841199	9_21103782	0.01442
SC	167954	168103	150	9_22090783	9_22743286	0.03675
SC	168120	168269	150	9_22824859	9_23676117	0.02060
SC	168287	168436	150	9_23738645	9_24611463	0.02806
SC	168461	168610	150	9_24813875	9_25958777	0.00436
SC	168611	168760	150	9_25971357	9_26678862	0.06549
SC	168770	168919	150	9_26733282	9_27697957	0.01042
SC	168922	169071	150	9_27703897	9_28281752	0.02363
SC	169087	169236	150	9_28373102	9_29054899	0.01310
SC	169297	169446	150	9_29451812	9_30529083	0.07136
SC	169534	169683	150	9_31049371	9_31986013	0.01801
SC	169730	169879	150	9_32300428	9_32872867	0.02867
SC	169903	170052	150	9_33042188	9_33635057	0.01043
SC	170145	170294	150	9_34148516	9_35014555	0.08016
SC	170319	170468	150	9_35160342	9_35888278	0.34003
SC	170476	170625	150	9_35949331	9_36607311	0.01960
SC	170676	170825	150	9_36747825	9_37347838	0.01694
SC	170826	170975	150	9_37351893	9_38137946	0.00761
SC	171015	171164	150	9_38380474	9_39136543	0.05488
SC	171208	171357	150	9_39289530	9_40405496	0.02188
SC	171383	171532	150	9_40548637	9_41260964	0.13687
SC	171577	171726	150	9_41711015	9_42633025	0.03054
SC	171836	171985	150	9_43333318	9_44328604	0.01228
SC	172128	172277	150	9_45501349	9_46667805	0.00455
SC	172297	172446	150	9_46738984	9_47879891	0.01372
SC	172572	172721	150	9_48531748	9_49388846	0.00537
SC	172750	172899	150	9_49539568	9_50388094	0.03724
SC	172909	173058	150	9_50434968	9_51340587	0.00074
SC	173072	173221	150	9_51487005	9_52552818	0.01330
SC	173297	173446	150	9_53097433	9_53913697	0.04029
SC	173460	173609	150	9_53993468	9_55377916	0.00944
SC	173611	173760	150	9_55399756	9_56373627	0.06641
SC	173765	173914	150	9_56401105	9_57464823	0.00175
SC	174016	174165	150	9_57982414	9_58758667	0.00840
SC	174208	174357	150	9_59029050	9_59915400	0.01988
SC	174361	174510	150	9_59951286	9_60758492	0.00380
SC	174548	174697	150	9_61127558	9_62048284	0.01455
SC	174725	174874	150	9_62277829	9_63507070	0.00366
SC	174875	175024	150	9_63510269	9_64461456	0.00964
SC	175070	175219	150	9_64860208	9_65714907	0.00322
SC	175254	175403	150	9_65899523	9_66564106	0.04600
SC	175413	175562	150	9_66674898	9_67459015	0.00926
SC	175563	175712	150	9_67465567	9_68299245	0.02852
SC	175850	175999	150	9_69190199	9_70091851	0.02883
SC	176032	176181	150	9_70347159	9_71394562	0.38990
SC	176307	176456	150	9_72301766	9_73344579	0.01924
SC	176502	176651	150	9_73539340	9_74380040	0.04040
SC	176757	176906	150	9_75174781	9_75901127	0.00346
SC	176909	177058	150	9_75915348	9_76722152	0.02397
SC	177069	177218	150	9_76848861	9_77928580	0.00401
SC	177339	177488	150	9_78749783	9_79946326	0.02179
SC	177528	177677	150	9_80235379	9_81082320	0.00407
SC	177686	177835	150	9_81098768	9_81749808	0.00667
SC	177844	177993	150	9_81796563	9_82868427	0.01891
SC	178009	178158	150	9_82922672	9_83699896	0.05440
SC	178216	178365	150	9_83942412	9_84858158	0.00930
SC	178412	178561	150	9_85105309	9_86262518	0.09727
SC	178700	178849	150	9_86908482	9_87596141	0.02978
SC	178949	179098	150	9_88360865	9_88999189	0.01609
SC	179187	179336	150	9_89452259	9_90168206	0.01888
SC	179340	179489	150	9_90200765	9_90903140	0.00486
SC	179498	179647	150	9_90938689	9_91915950	0.01679
SC	179678	179827	150	9_92151362	9_92747553	0.00822
SC	179834	179983	150	9_92795570	9_93601119	0.00345
SC	179991	180140	150	9_93669096	9_94438879	0.04727
SC	180214	180363	150	9_95470691	9_96030427	0.01128
SC	180439	180588	150	9_96524419	9_97343472	0.02587
SC	180659	180808	150	9_97755855	9_98512648	0.02375
SC	180846	180995	150	9_98586271	9_99018574	0.06153
SC	181100	181249	150	9_99315634	9_100010220	0.41815
SC	181382	181531	150	9_100783258	9_101565139	0.01573
SC	181586	181735	150	9_101739773	9_102189078	0.23233
SC	181742	181891	150	9_102217253	9_102850893	0.10982
SC	182040	182189	150	9_103621431	9_104400391	0.11497
SC	182190	182337	148	9_104401634	9_105671675	0.01083
SC	182338	182487	150	10_74187	10_1046999	0.01739
SC	182515	182664	150	10_1186161	10_2266704	0.07615
SC	182670	182819	150	10_2295967	10_2871689	0.00137
SC	182835	182984	150	10_2927323	10_3640011	0.00748
SC	182986	183135	150	10_3663952	10_4458494	0.03070
SC	183150	183299	150	10_4504684	10_5276601	0.01016
SC	183330	183479	150	10_5410149	10_6099578	0.00598
SC	183480	183629	150	10_6105393	10_6759927	0.01615
SC	183698	183847	150	10_7169162	10_7634519	0.05546
SC	183848	183997	150	10_7645913	10_8245542	0.00430
SC	184058	184207	150	10_8441841	10_9291681	0.00366
SC	184325	184474	150	10_9752190	10_10471470	0.02526
SC	184496	184645	150	10_10533185	10_11027488	0.25623
SC	184665	184814	150	10_11073360	10_11769043	0.10576
SC	184881	185030	150	10_12287452	10_12952493	0.04929
SC	185033	185182	150	10_12965719	10_13743395	0.00597
SC	185212	185361	150	10_13911949	10_14952931	0.04294
SC	185387	185536	150	10_15111343	10_15831024	0.01655
SC	185542	185691	150	10_15844717	10_16552402	0.00048
SC	185692	185841	150	10_16553166	10_17585223	0.00400
SC	185947	186096	150	10_18158505	10_19326134	0.08290
SC	186097	186246	150	10_19344534	10_20293838	0.02398
SC	186310	186459	150	10_20710626	10_21663015	0.08080
SC	186516	186665	150	10_22049698	10_25932612	0.16380
SC	186666	186815	150	10_25935056	10_26850966	0.00808
SC	186867	187016	150	10_27063674	10_27975781	0.09976
SC	187087	187236	150	10_28497636	10_29125466	0.03567
SC	187293	187442	150	10_29325777	10_30516291	0.00824
SC	187486	187635	150	10_30863847	10_32311236	0.03141
SC	187765	187914	150	10_33156926	10_34278604	0.02546
SC	187967	188116	150	10_34534101	10_35624575	0.01122
SC	188136	188285	150	10_36005771	10_37596869	0.00259
SC	188289	188438	150	10_37616974	10_38519301	0.00415
SC	188520	188669	150	10_39053356	10_40140310	0.01108
SC	188721	188870	150	10_40508663	10_41645861	0.11961
SC	188994	189143	150	10_42583129	10_43784181	0.05125
SC	189185	189334	150	10_44052962	10_44850305	0.02868
SC	189351	189500	150	10_44963774	10_46444035	0.01284
SC	189501	189650	150	10_46450370	10_47197777	0.01004
SC	189676	189825	150	10_47303962	10_48069194	0.06167
SC	189947	190096	150	10_48600119	10_49429585	0.12515
SC	190224	190373	150	10_50301297	10_51213124	0.05893
SC	190413	190562	150	10_51666949	10_52578167	0.00300
SC	190563	190712	150	10_52593294	10_54181848	0.05158
SC	190714	190863	150	10_54187633	10_55311677	0.23780
SC	190897	191046	150	10_55420433	10_56127508	0.04703
SC	191146	191295	150	10_56796015	10_57948751	0.04822
SC	191332	191481	150	10_58180258	10_59398700	0.00561
SC	191482	191631	150	10_59405502	10_60874484	0.13244
SC	191632	191781	150	10_60888599	10_62168320	0.01237
SC	191795	191944	150	10_62290171	10_63095461	0.00234
SC	192086	192235	150	10_64005591	10_65016848	0.01491
SC	192237	192386	150	10_65028562	10_66185369	0.09538
SC	192398	192547	150	10_66239786	10_67420517	0.00112
SC	192591	192740	150	10_67815632	10_68889276	0.00720
SC	192880	193029	150	10_69654141	10_70509329	0.02054
SC	193054	193203	150	10_70622304	10_71656993	0.00586
SC	193212	193361	150	10_71720984	10_73371772	0.03545
SC	193438	193587	150	10_73859394	10_74777229	0.01235
SC	193676	193825	150	10_75509901	10_76406167	0.02038
SC	193843	193992	150	10_76459653	10_77489502	0.00492
SC	194002	194151	150	10_77567358	10_78405246	0.00274
SC	194197	194346	150	10_78628647	10_80051364	0.00089
SC	194377	194526	150	10_80255549	10_81150189	0.00288
SC	194619	194768	150	10_81674416	10_82627160	0.02008
SC	194770	194919	150	10_82631057	10_83506439	0.00226
SC	194927	195076	150	10_83576967	10_84385946	0.02389
SC	195078	195227	150	10_84397825	10_85373833	0.00558
SC	195368	195517	150	10_86321852	10_87561196	0.04578
SC	195573	195722	150	10_87979007	10_88807592	0.05720
SC	195737	195886	150	10_88856668	10_89861253	0.00046
SC	195888	196037	150	10_89872709	10_90381249	0.00848
SC	196045	196194	150	10_90418202	10_91074438	0.02559
SC	196319	196468	150	10_91504330	10_91949332	0.01145
SC	196585	196734	150	10_92545764	10_93466378	0.01132
SC	196741	196890	150	10_93505924	10_94170455	0.00609
SC	196902	197051	150	10_94200667	10_94988536	0.01266
SC	197052	197201	150	10_94997042	10_95771626	0.00142
SC	197238	197387	150	10_96038786	10_96851264	0.04887
SC	197417	197566	150	10_96973802	10_97735097	0.15958
SC	197664	197813	150	10_98213808	10_99070425	0.06148
SC	197830	197979	150	10_99172319	10_99915457	0.02214
SC	198075	198224	150	10_100395875	10_101053209	0.04862
SC	198225	198374	150	10_101055089	10_101800350	0.00438
SC	198383	198532	150	10_101872052	10_102404241	0.03664
SC	198636	198784	149	10_102794657	10_104297182	0.00864
SC	198933	199082	150	11_765185	11_1433201	0.00891
SC	199090	199239	150	11_1483754	11_2108830	0.03730
SC	199283	199432	150	11_2350093	11_3059038	0.00389
SC	199499	199648	150	11_3466455	11_4260222	0.14433
SC	199682	199831	150	11_4380203	11_5004774	0.02242
SC	199957	200106	150	11_5584841	11_6188577	0.02611
SC	200253	200402	150	11_6848710	11_7529999	0.05103
SC	200520	200669	150	11_8094736	11_8997700	0.02829
SC	200671	200820	150	11_9007291	11_9669291	0.00815
SC	200821	200970	150	11_9670030	11_10487115	0.11886
SC	201070	201219	150	11_11106890	11_11993676	0.06961
SC	201241	201390	150	11_12196003	11_13109339	0.00353
SC	201438	201587	150	11_13267170	11_13932290	0.00424
SC	201638	201787	150	11_14261442	11_15321359	0.09004
SC	201795	201944	150	11_15363009	11_16043083	0.01770
SC	201998	202147	150	11_16465731	11_17588024	0.03494
SC	202266	202415	150	11_18282986	11_19200805	0.04208
SC	202417	202566	150	11_19202827	11_20112094	0.00290
SC	202590	202739	150	11_20284667	11_21119925	0.01361
SC	202838	202987	150	11_21645818	11_22296104	0.00968
SC	203045	203194	150	11_22608682	11_23545318	0.02761
SC	203286	203435	150	11_24072500	11_24826967	0.08003
SC	203516	203665	150	11_25353269	11_26488499	0.01913
SC	203670	203819	150	11_26550217	11_27479559	0.00166
SC	203827	203976	150	11_27524416	11_28558711	0.00742
SC	204029	204178	150	11_28872364	11_29595732	0.01715
SC	204179	204328	150	11_29596527	11_30373422	0.50740
SC	204375	204524	150	11_30736743	11_31302535	0.01080
SC	204672	204821	150	11_32151582	11_33000167	0.01337
SC	204822	204971	150	11_33003513	11_34366561	0.00413
SC	205019	205168	150	11_34778136	11_35567853	0.01095
SC	205209	205358	150	11_35786244	11_36726551	0.00479
SC	205366	205515	150	11_36796984	11_37531254	0.01449
SC	205529	205678	150	11_37667446	11_39188565	0.01077
SC	205743	205892	150	11_39697294	11_40923130	0.00760
SC	205956	206105	150	11_41327101	11_42155329	0.06459
SC	206216	206365	150	11_42713681	11_43728490	0.01846
SC	206499	206648	150	11_44824512	11_45721970	0.01032
SC	206682	206831	150	11_45834395	11_46546786	0.00294
SC	206832	206981	150	11_46548686	11_47413378	0.02577
SC	206994	207143	150	11_47447248	11_48418513	0.00327
SC	207152	207301	150	11_48444941	11_49712568	0.00712
SC	207372	207521	150	11_50135077	11_51079711	0.01342
SC	207542	207691	150	11_51257191	11_53047085	0.00459
SC	207717	207866	150	11_53207200	11_54301147	0.05539
SC	207916	208065	150	11_54662827	11_55378041	0.01616
SC	208068	208217	150	11_55386583	11_55972727	0.00261
SC	208237	208386	150	11_56112585	11_57539006	0.03783
SC	208504	208653	150	11_58898410	11_60557847	0.04063
SC	208787	208936	150	11_62749924	11_64186902	0.04405
SC	208973	209122	150	11_64913965	11_65774547	0.15709
SC	209165	209314	150	11_66059285	11_66901758	0.02853
SC	209380	209529	150	11_67280544	11_67869723	0.02420
SC	209534	209683	150	11_67895141	11_68913397	0.04421
SC	209730	209879	150	11_69072869	11_69884769	0.01114
SC	209955	210104	150	11_70153053	11_70595863	0.06516
SC	210214	210363	150	11_71241792	11_72268432	0.00322
SC	210394	210543	150	11_72512312	11_73394174	0.00285
SC	210629	210778	150	11_74111126	11_75335512	0.00573
SC	210840	210989	150	11_75656615	11_76645145	0.06554
SC	211013	211162	150	11_76800643	11_77528086	0.00690
SC	211220	211369	150	11_77740602	11_78424561	0.00415
SC	211370	211519	150	11_78426852	11_79507713	0.01802
SC	211566	211715	150	11_79852986	11_80750452	0.00236
SC	211743	211892	150	11_80837937	11_81854675	0.02207
SC	211942	212091	150	11_82121882	11_82962719	0.00618
SC	212110	212259	150	11_82990387	11_83540758	0.01636
SC	212260	212409	150	11_83548521	11_84728533	0.04210
SC	212450	212599	150	11_84979875	11_85866832	0.01514
SC	212607	212756	150	11_85891764	11_86929950	0.03338
SC	212903	213052	150	11_87647752	11_89029775	0.00758
SC	213157	213306	150	11_89585311	11_90250322	0.02949
SC	213342	213491	150	11_90365950	11_91088729	0.05976
SC	213556	213705	150	11_91458169	11_92359818	0.01328
SC	213832	213981	150	11_93016774	11_94227167	0.00554
SC	214113	214262	150	11_95208736	11_96183971	0.05700
SC	214304	214453	150	11_96342438	11_97196318	0.03670
SC	214469	214618	150	11_97241024	11_98074619	0.00201
SC	214619	214768	150	11_98081678	11_99236123	0.03272
SC	214820	214969	150	11_99756960	11_100627271	0.01575
SC	215017	215166	150	11_100929018	11_101776073	0.06084
SC	215238	215387	150	11_102221028	11_102933756	0.01184
SC	215388	215537	150	11_102934734	11_103970042	0.00300
SC	215548	215697	150	11_104109889	11_104862156	0.04072
SC	215823	215972	150	11_105770806	11_106557483	0.00761
SC	215979	216128	150	11_106570259	11_107274061	0.00472
SC	216143	216292	150	12_279021	12_1383015	0.04061
SC	216296	216445	150	12_1395086	12_2201087	0.00504
SC	216468	216617	150	12_2272370	12_2743733	0.01231
SC	216651	216800	150	12_2933109	12_3808695	0.02537
SC	216843	216992	150	12_4043053	12_4950840	0.18788
SC	217110	217259	150	12_5838440	12_6768490	0.00745
SC	217282	217431	150	12_6871697	12_7980165	0.00499
SC	217435	217584	150	12_7998756	12_8999266	0.08311
SC	217628	217777	150	12_9362316	12_10056976	0.02125
SC	217779	217928	150	12_10063156	12_10699423	0.03866
SC	218064	218213	150	12_11133110	12_11907071	0.19901
SC	218343	218492	150	12_12609412	12_13361280	0.09314
SC	218498	218647	150	12_13394813	12_13916214	0.01486
SC	218649	218798	150	12_13930635	12_14650588	0.00469
SC	218860	219009	150	12_15039458	12_15801431	0.05267
SC	219073	219222	150	12_16008761	12_16634321	0.00419
SC	219223	219372	150	12_16634843	12_17207027	0.03551
SC	219428	219577	150	12_17598334	12_18485060	0.00868
SC	219619	219768	150	12_18691660	12_19935425	0.03512
SC	219769	219918	150	12_19949175	12_21119427	0.01199
SC	219930	220079	150	12_21267027	12_22184718	0.01948
SC	220153	220302	150	12_22599203	12_23442431	0.07906
SC	220439	220588	150	12_24249961	12_25075016	0.02267
SC	220689	220838	150	12_26777657	12_28923451	0.02417
SC	220879	221028	150	12_29706776	12_30940106	0.04823
SC	221063	221212	150	12_31126184	12_32514326	0.00413
SC	221272	221421	150	12_32929059	12_33755676	0.00596
SC	221446	221595	150	12_33827073	12_34981534	0.00074
SC	221626	221775	150	12_35225991	12_36975572	0.00170
SC	221792	221941	150	12_37154895	12_39184682	0.14719
SC	221942	222091	150	12_39189007	12_40413244	0.01714
SC	222093	222242	150	12_40434130	12_41785650	0.42057
SC	222244	222393	150	12_41791773	12_43389798	0.00412
SC	222395	222544	150	12_43417321	12_44506259	0.06945
SC	222557	222706	150	12_44589177	12_45705138	0.00641
SC	222820	222969	150	12_46581918	12_47467076	0.02112
SC	223086	223235	150	12_48536011	12_49342280	0.07307
SC	223323	223472	150	12_49756074	12_50702283	0.02498
SC	223609	223758	150	12_51267555	12_52278624	0.03745
SC	223834	223983	150	12_53148641	12_53870614	0.01733
SC	224058	224207	150	12_54244309	12_55260769	0.00774
SC	224357	224506	150	12_56686345	12_57859086	0.12283
SC	224525	224674	150	12_58028432	12_58897268	0.00959
SC	224681	224830	150	12_58926105	12_60004790	0.00096
SC	224851	225000	150	12_60175737	12_61079337	0.05792
SC	225043	225192	150	12_61384853	12_62339721	0.17067
SC	225208	225357	150	12_62418055	12_63285642	0.05394
SC	225378	225527	150	12_63377606	12_64187133	0.27705
SC	225582	225731	150	12_64433899	12_65685708	0.01003
SC	225736	225885	150	12_65712512	12_66548261	0.00418
SC	225900	226049	150	12_66660732	12_67424435	0.01950
SC	226064	226213	150	12_67447995	12_68396083	0.04068
SC	226263	226412	150	12_68560556	12_69182489	0.01344
SC	226502	226651	150	12_69448168	12_70164800	0.00752
SC	226713	226862	150	12_70815912	12_76955158	0.40208
SC	226863	227012	150	12_76960490	12_77481954	0.05493
SC	227062	227211	150	12_77620763	12_78077693	0.04728
SC	227221	227370	150	12_78137199	12_78795122	0.05448
SC	227422	227571	150	12_79134307	12_79646339	0.01760
SC	227576	227725	150	12_79652911	12_80607707	0.00110
SC	227816	227965	150	12_81184160	12_81717422	0.12861
SC	228013	228162	150	12_81933924	12_82564341	0.05455
SC	228201	228350	150	12_82686704	12_83268834	0.01891
SC	228455	228604	150	12_83716099	12_84310300	0.05352
SC	228606	228755	150	12_84314196	12_85190913	0.00251
SC	228782	228931	150	12_85443647	12_86066090	0.01355
SC	229044	229193	150	12_86591419	12_87096101	0.01131
SC	229282	229431	150	12_87339631	12_87997253	0.04673
SC	229522	229671	150	12_88389040	12_89136687	0.01953
SC	229699	229848	150	12_89301892	12_90430330	0.00479
SC	229850	229951	102	12_90440822	12_91131021	0.00113
SC	229970	230119	150	13_588598	13_1504090	0.03345
SC	230195	230344	150	13_1869958	13_2496469	0.02619
SC	230391	230540	150	13_2745829	13_3737167	0.00983
SC	230608	230757	150	13_4289538	13_5242107	0.04831
SC	230758	230907	150	13_5243030	13_6280275	0.00742
SC	231012	231161	150	13_6754398	13_7584244	0.00373
SC	231218	231367	150	13_7977625	13_8902185	0.00588
SC	231497	231646	150	13_9656579	13_10501404	0.02197
SC	231772	231921	150	13_11801827	13_12170036	0.00776
SC	231924	232073	150	13_12191115	13_13047964	0.00169
SC	232099	232248	150	13_13144517	13_13760428	0.02336
SC	232267	232416	150	13_13881665	13_14772625	0.01573
SC	232465	232614	150	13_14995096	13_15947621	0.00984
SC	232643	232792	150	13_16132850	13_16895823	0.02236
SC	232850	232999	150	13_17251512	13_18310437	0.01034
SC	233045	233194	150	13_18646865	13_19210834	0.01881
SC	233280	233429	150	13_19509030	13_20126767	0.00797
SC	233442	233591	150	13_20246151	13_21204018	0.02274
SC	233682	233831	150	13_21703221	13_22391520	0.07091
SC	233849	233998	150	13_22451978	13_23806829	0.01124
SC	234005	234154	150	13_23860803	13_24564404	0.13553
SC	234165	234314	150	13_24672869	13_25480343	0.01238
SC	234373	234522	150	13_25796432	13_26669930	0.02113
SC	234635	234784	150	13_27339771	13_28187323	0.01230
SC	234931	235080	150	13_28930433	13_29692768	0.01249
SC	235081	235230	150	13_29695682	13_30511267	0.00282
SC	235289	235438	150	13_30847872	13_31612094	0.03968
SC	235444	235593	150	13_31639422	13_32741197	0.00352
SC	235630	235779	150	13_32927871	13_33618762	0.04504
SC	235809	235958	150	13_33881397	13_35138908	0.02892
SC	236023	236172	150	13_35506111	13_36490172	0.00553
SC	236245	236394	150	13_36877538	13_37751859	0.03826
SC	236402	236551	150	13_37826545	13_38932531	0.79989
SC	236594	236743	150	13_39191255	13_39935803	0.01918
SC	236842	236991	150	13_40470538	13_41204819	0.30558
SC	237141	237290	150	13_42202848	13_43046619	0.42484
SC	237293	237442	150	13_43099250	13_44632983	0.03087
SC	237575	237724	150	13_45440564	13_46205085	0.04116
SC	237846	237995	150	13_47530044	13_49398947	0.03915
SC	238035	238184	150	13_49755768	13_51434506	0.03072
SC	238307	238456	150	13_52838350	13_53855588	0.01887
SC	238461	238610	150	13_53885070	13_55342743	0.09118
SC	238673	238822	150	13_55761418	13_56333920	0.02003
SC	238849	238998	150	13_56460383	13_57211177	0.04826
SC	239113	239262	150	13_58049364	13_59129338	0.05985
SC	239266	239415	150	13_59154852	13_60034473	0.00978
SC	239424	239573	150	13_60098129	13_61024501	0.02435
SC	239658	239807	150	13_61569231	13_62619967	0.06542
SC	239905	240054	150	13_63267570	13_65181056	0.67375
SC	240061	240210	150	13_65206909	13_66471964	0.02435
SC	240272	240421	150	13_67028020	13_67929708	0.04711
SC	240475	240624	150	13_68312569	13_68957583	0.09489
SC	240684	240833	150	13_69521367	13_70596307	0.14030
SC	240847	240996	150	13_70693663	13_71262962	0.06037
SC	241090	241239	150	13_71582621	13_72120569	0.08298
SC	241244	241393	150	13_72146155	13_72703273	0.01979
SC	241394	241543	150	13_72708139	13_73463598	0.09633
SC	241608	241757	150	13_73742078	13_74394651	0.01933
SC	241761	241910	150	13_74409583	13_75429566	0.11459
SC	241988	242137	150	13_75857659	13_76597860	0.01233
SC	242181	242330	150	13_76889545	13_77677540	0.04954
SC	242369	242518	150	13_78007651	13_78978749	0.01125
SC	242610	242759	150	13_79551337	13_80473092	0.01306
SC	242797	242946	150	13_80745536	13_82160805	0.05796
SC	242998	243147	150	13_82538676	13_83267861	0.11540
SC	243161	243269	109	13_83329920	13_84200051	0.04624
SC	243278	243427	150	14_1429389	14_2591707	0.11980
SC	243563	243712	150	14_3432090	14_4266401	0.06252
SC	243801	243950	150	14_4545549	14_5190037	0.02899
SC	244056	244205	150	14_5580589	14_6189122	0.04446
SC	244239	244388	150	14_6323742	14_6956873	0.01175
SC	244494	244643	150	14_7340004	14_7954262	0.01272
SC	244658	244807	150	14_7997254	14_8733549	0.00165
SC	244834	244983	150	14_8842739	14_9430549	0.02244
SC	245016	245165	150	14_9584622	14_10250327	0.05505
SC	245247	245396	150	14_10746257	14_11436131	0.01110
SC	245464	245613	150	14_11618187	14_12125729	0.04554
SC	245619	245768	150	14_12190775	14_13024144	0.00988
SC	245770	245919	150	14_13031648	14_13670025	0.13335
SC	245982	246131	150	14_13992385	14_15658950	0.02867
SC	246184	246333	150	14_15900655	14_16398274	0.08338
SC	246453	246602	150	14_16998376	14_17737662	0.01314
SC	246640	246789	150	14_17826493	14_18510261	0.80963
SC	246790	246939	150	14_18512958	14_19373543	0.01317
SC	246952	247101	150	14_19448817	14_20123719	0.21443
SC	247175	247324	150	14_20476550	14_21142556	0.04338
SC	247405	247554	150	14_21563990	14_22269989	0.01719
SC	247598	247747	150	14_22441328	14_23256668	0.01137
SC	247750	247899	150	14_23262932	14_24197956	0.00453
SC	247940	248089	150	14_24395527	14_25293271	0.01640
SC	248153	248302	150	14_25683113	14_26639406	0.00604
SC	248358	248507	150	14_26899089	14_27723939	0.00530
SC	248510	248659	150	14_27727299	14_28443928	0.01560
SC	248712	248861	150	14_28697461	14_29461678	0.03270
SC	248937	249086	150	14_29896424	14_30774225	0.01441
SC	249096	249245	150	14_30824401	14_31676651	0.03116
SC	249246	249395	150	14_31678815	14_32606120	0.00709
SC	249400	249549	150	14_32633168	14_33628976	0.08187
SC	249571	249720	150	14_33745925	14_34418910	0.02106
SC	249721	249870	150	14_34421640	14_35177785	0.00424
SC	249956	250105	150	14_35664705	14_36382616	0.00685
SC	250115	250264	150	14_36445956	14_37330960	0.09376
SC	250329	250478	150	14_37796725	14_38467543	0.39697
SC	250485	250634	150	14_38511391	14_39475238	0.02692
SC	250635	250784	150	14_39475935	14_40819559	0.01160
SC	250919	251068	150	14_41846152	14_42652140	0.02387
SC	251152	251301	150	14_43430880	14_44462427	0.01311
SC	251417	251566	150	14_45207164	14_46308732	0.10436
SC	251659	251808	150	14_46994199	14_47849902	0.01833
SC	251845	251994	150	14_48111879	14_48936058	0.04917
SC	252133	252282	150	14_49892577	14_50749759	0.11884
SC	252361	252510	150	14_51245809	14_52049002	0.05787
SC	252565	252714	150	14_52446383	14_53724161	0.01297
SC	252738	252887	150	14_53899360	14_54836816	0.41435
SC	252888	253037	150	14_54841137	14_56165011	0.08158
SC	253119	253268	150	14_56611589	14_57172743	0.04712
SC	253322	253471	150	14_57486765	14_58488902	0.01565
SC	253537	253686	150	14_58752243	14_59763329	0.18386
SC	253781	253930	150	14_60256229	14_60999998	0.09451
SC	253949	254098	150	14_61110764	14_61977921	0.01250
SC	254123	254272	150	14_62101354	14_62713422	0.10757
SC	254273	254422	150	14_62723727	14_63885594	0.02341
SC	254471	254620	150	14_64119623	14_64772403	0.08903
SC	254670	254819	150	14_64929680	14_65490581	0.01035
SC	254827	254976	150	14_65511994	14_66402656	0.00039
SC	254981	255130	150	14_66453446	14_67546787	0.01472
SC	255158	255307	150	14_67685244	14_68469882	0.00591
SC	255338	255487	150	14_68580945	14_69157319	0.02659
SC	255560	255709	150	14_69524417	14_70244189	0.01113
SC	255718	255867	150	14_70294583	14_71199434	0.00385
SC	255870	256019	150	14_71215373	14_71870734	0.00853
SC	256106	256255	150	14_72369923	14_73054843	0.02886
SC	256358	256507	150	14_73405242	14_74147128	0.01911
SC	256508	256657	150	14_74150964	14_74952649	0.00523
SC	256686	256835	150	14_75075889	14_75945728	0.01722
SC	256976	257125	150	14_76800137	14_77601956	0.04692
SC	257158	257307	150	14_77820814	14_78573977	0.03254
SC	257356	257505	150	14_78870520	14_79662849	0.01013
SC	257510	257659	150	14_79686500	14_80340948	0.10188
SC	257697	257846	150	14_80462400	14_80965708	0.00690
SC	257868	258017	150	14_81047561	14_81920626	0.03505
SC	258024	258173	150	14_81950327	14_82751285	0.02032
SC	258224	258373	150	14_83020008	14_83723521	0.11237
SC	258389	258538	150	14_83763727	14_84349025	0.02095
SC	258539	258595	57	14_84356130	14_84612164	0.00631
SC	258667	258816	150	15_1175902	15_2647339	0.00970
SC	258914	259063	150	15_3604719	15_4539998	0.04512
SC	259158	259307	150	15_4898555	15_5666640	0.03878
SC	259314	259463	150	15_5710667	15_6434009	0.00308
SC	259503	259652	150	15_6738789	15_7643854	0.08493
SC	259695	259844	150	15_7933233	15_8849085	0.01969
SC	259945	260094	150	15_9313090	15_10126845	0.11874
SC	260204	260353	150	15_11401026	15_12490177	0.23621
SC	260400	260549	150	15_12915119	15_14170023	0.03759
SC	260599	260748	150	15_14442463	15_15338162	0.01009
SC	260798	260947	150	15_15591733	15_16519520	0.07767
SC	260999	261148	150	15_16975368	15_18041105	0.02074
SC	261200	261349	150	15_18471261	15_19296549	0.05010
SC	261463	261612	150	15_20348518	15_21468337	0.05342
SC	261646	261795	150	15_21659449	15_22537919	0.02318
SC	261813	261962	150	15_22601691	15_23232678	0.25465
SC	262111	262260	150	15_23799183	15_24332829	0.07682
SC	262309	262458	150	15_24565025	15_25199809	0.09406
SC	262460	262609	150	15_25212266	15_26012301	0.02695
SC	262617	262766	150	15_26061001	15_27066204	0.00542
SC	262768	262917	150	15_27077133	15_27949317	0.08368
SC	263021	263170	150	15_28700566	15_29741315	0.08996
SC	263305	263454	150	15_30783498	15_31390951	0.00901
SC	263455	263604	150	15_31396379	15_32026193	0.09769
SC	263691	263840	150	15_32421110	15_33327985	0.00703
SC	263843	263992	150	15_33342799	15_34083678	0.08104
SC	264047	264196	150	15_34359167	15_34910659	0.01016
SC	264301	264450	150	15_35323552	15_36160635	0.07347
SC	264532	264681	150	15_36771421	15_37547430	0.01038
SC	264693	264842	150	15_37582270	15_38271600	0.13541
SC	264927	265076	150	15_38836817	15_39467799	0.03328
SC	265096	265245	150	15_39636761	15_40482602	0.08626
SC	265276	265425	150	15_40776539	15_41802725	0.00801
SC	265438	265587	150	15_41833512	15_42370575	0.01108
SC	265631	265780	150	15_42709013	15_43938312	0.00435
SC	265850	265999	150	15_44372682	15_45085593	0.03720
SC	266001	266150	150	15_45093744	15_45813060	0.00421
SC	266155	266304	150	15_45825222	15_46516408	0.22428
SC	266325	266474	150	15_47042592	15_47766623	0.04482
SC	266594	266743	150	15_48671299	15_49971851	0.09898
SC	266863	267012	150	15_51037345	15_52315538	0.02339
SC	267084	267233	150	15_52794267	15_53902793	0.00451
SC	267262	267411	150	15_54098847	15_54917548	0.03180
SC	267525	267674	150	15_55711215	15_56791655	0.02369
SC	267726	267875	150	15_57084986	15_57880175	0.12737
SC	267876	268025	150	15_57888684	15_58680998	0.00707
SC	268095	268244	150	15_59020999	15_60026821	0.10988
SC	268391	268540	150	15_61108000	15_61986387	0.00943
SC	268613	268762	150	15_62519582	15_63684358	0.02231
SC	268839	268988	150	15_64089296	15_65634024	0.01696
SC	268994	269143	150	15_65706341	15_66951245	0.00774
SC	269169	269318	150	15_67072285	15_67995129	0.02004
SC	269370	269519	150	15_68222498	15_69053746	0.01793
SC	269520	269669	150	15_69062450	15_69939693	0.10826
SC	269678	269827	150	15_69987716	15_70769428	0.00565
SC	269830	269979	150	15_70775660	15_71513690	0.20631
SC	269983	270132	150	15_71525333	15_72284829	0.00353
SC	270137	270286	150	15_72309583	15_72971353	0.03168
SC	270388	270537	150	15_73415211	15_73963593	0.05624
SC	270539	270688	150	15_73970486	15_74552343	0.16011
SC	270803	270952	150	15_75155892	15_75882042	0.05898
SC	271077	271226	150	15_76381856	15_77059883	0.28396
SC	271321	271470	150	15_77456598	15_78611232	0.40561
SC	271504	271653	150	15_78809192	15_79525723	0.07406
SC	271655	271804	150	15_79548266	15_81442347	0.00442
SC	271805	271954	150	15_81448232	15_82262794	0.00927
SC	272036	272185	150	15_82618144	15_83161584	0.01710
SC	272206	272355	150	15_83241131	15_84395165	0.00696
SC	272406	272498	93	15_84677288	15_85272311	0.02763
SC	272499	272648	150	16_78037	16_1151077	0.00447
SC	272710	272859	150	16_1500903	16_2180435	0.00389
SC	272864	273013	150	16_2203355	16_3002692	0.02977
SC	273014	273163	150	16_3004150	16_4158997	0.00194
SC	273164	273313	150	16_4163276	16_5179531	0.00111
SC	273314	273463	150	16_5183916	16_7813038	0.02246
SC	273466	273615	150	16_7865589	16_9481130	0.00289
SC	273617	273766	150	16_9543701	16_10726755	0.09581
SC	273767	273916	150	16_10747376	16_11740478	0.00577
SC	273968	274117	150	16_11951440	16_12815763	0.01001
SC	274152	274301	150	16_13015545	16_13712018	0.02397
SC	274368	274517	150	16_14046815	16_14792997	0.03473
SC	274518	274667	150	16_14794668	16_15797524	0.02876
SC	274683	274832	150	16_15917746	16_16722243	0.01353
SC	274868	275017	150	16_16990015	16_17999455	0.02113
SC	275075	275224	150	16_18383570	16_19173832	0.02461
SC	275235	275384	150	16_19246428	16_19885671	0.00536
SC	275387	275536	150	16_19904561	16_20609335	0.03513
SC	275677	275826	150	16_21172228	16_21853510	0.06100
SC	275838	275987	150	16_21946886	16_22755615	0.00701
SC	276019	276168	150	16_22998686	16_24080741	0.13299
SC	276314	276463	150	16_24856036	16_25933132	0.00277
SC	276474	276623	150	16_25973529	16_27025988	0.02611
SC	276737	276886	150	16_27543427	16_28323844	0.17008
SC	276898	277047	150	16_28379883	16_29028818	0.05257
SC	277132	277281	150	16_29650191	16_30441131	0.00783
SC	277401	277550	150	16_30991351	16_31775288	0.00163
SC	277551	277700	150	16_31777919	16_32508440	0.03352
SC	277701	277850	150	16_32513149	16_33136945	0.01180
SC	277927	278076	150	16_33637205	16_34500662	0.03367
SC	278080	278229	150	16_34538872	16_35427362	0.01088
SC	278269	278418	150	16_35643378	16_36396773	0.02522
SC	278446	278595	150	16_36491628	16_37200186	0.03634
SC	278598	278747	150	16_37235210	16_38004393	0.02966
SC	278770	278919	150	16_38083284	16_39076843	0.03512
SC	278920	279069	150	16_39080380	16_40337168	0.00294
SC	279081	279230	150	16_40480486	16_42497398	0.05108
SC	279341	279490	150	16_43194740	16_44662177	0.03006
SC	279492	279641	150	16_44677007	16_45993936	0.05483
SC	279651	279800	150	16_46077448	16_47039386	0.00624
SC	279886	280035	150	16_47670561	16_48687788	0.06438
SC	280149	280298	150	16_49148961	16_50213895	0.01270
SC	280414	280563	150	16_51224815	16_52981379	0.06634
SC	280670	280819	150	16_53554791	16_54221651	0.05791
SC	280862	281011	150	16_54427304	16_55226497	0.01170
SC	281012	281161	150	16_55234294	16_56910439	0.05137
SC	281272	281421	150	16_57644957	16_58349607	0.00672
SC	281427	281576	150	16_58358478	16_59188330	0.08091
SC	281599	281748	150	16_59279251	16_60037694	0.00747
SC	281752	281901	150	16_60055995	16_60612420	0.26887
SC	281954	282103	150	16_60812133	16_61726625	0.07465
SC	282132	282281	150	16_61845877	16_62824208	0.02514
SC	282300	282449	150	16_62933117	16_63809340	0.20300
SC	282565	282714	150	16_64342586	16_64961253	0.01907
SC	282715	282864	150	16_64971348	16_65605017	0.09646
SC	282909	283058	150	16_65836292	16_66627209	0.05142
SC	283082	283231	150	16_66736253	16_67850444	0.02347
SC	283326	283475	150	16_68581478	16_69223623	0.00582
SC	283559	283708	150	16_69629321	16_70429580	0.00349
SC	283820	283969	150	16_71148296	16_72023295	0.02531
SC	284041	284190	150	16_72376174	16_73443739	0.00931
SC	284222	284371	150	16_73653834	16_74407941	0.00467
SC	284467	284616	150	16_74899141	16_75600595	0.01168
SC	284721	284870	150	16_75991658	16_76583864	0.00632
SC	284982	285131	150	16_76930587	16_77635358	0.07133
SC	285166	285315	150	16_77773993	16_78216554	0.21857
SC	285377	285526	150	16_78464344	16_79152645	0.02700
SC	285622	285771	150	16_79595253	16_80195059	0.03818
SC	285806	285955	150	16_80351106	16_80954677	0.03867
SC	285957	286098	142	16_80963066	16_81720984	0.00439
SC	286157	286306	150	17_509991	17_1631434	0.00903
SC	286332	286481	150	17_1780766	17_2877873	0.12282
SC	286491	286640	150	17_2933219	17_3777342	0.02461
SC	286746	286895	150	17_4375651	17_4985365	0.03778
SC	286908	287057	150	17_5087407	17_5822741	0.01085
SC	287097	287246	150	17_5986248	17_6553481	0.21672
SC	287256	287405	150	17_6595656	17_7680854	0.04767
SC	287426	287575	150	17_7771305	17_8629076	0.07097
SC	287676	287825	150	17_9285367	17_10056974	0.13702
SC	287968	288117	150	17_10591211	17_11329079	0.01111
SC	288174	288323	150	17_11666254	17_12334385	0.22937
SC	288436	288585	150	17_12857924	17_13928690	0.45911
SC	288587	288736	150	17_13934452	17_14815984	0.02110
SC	288794	288943	150	17_15107117	17_15875463	0.01329
SC	289075	289224	150	17_16739751	17_17348508	0.06404
SC	289227	289376	150	17_17368938	17_18116372	0.00288
SC	289422	289571	150	17_18330603	17_19254154	0.00830
SC	289620	289769	150	17_19478488	17_20271465	0.01503
SC	289789	289938	150	17_20376793	17_21177076	0.00245
SC	289990	290139	150	17_21569781	17_22410245	0.01015
SC	290140	290289	150	17_22414833	17_23456842	0.04735
SC	290291	290440	150	17_23479308	17_24644443	0.00253
SC	290446	290595	150	17_24709075	17_25758248	0.00988
SC	290651	290800	150	17_26182595	17_27288861	0.00683
SC	290816	290965	150	17_27409563	17_28267202	0.00812
SC	290986	291135	150	17_28348484	17_29356611	0.03645
SC	291194	291343	150	17_29723611	17_31176973	0.02408
SC	291352	291501	150	17_31238016	17_32720138	0.00938
SC	291535	291684	150	17_32921973	17_33896063	0.02000
SC	291691	291840	150	17_33975947	17_35243029	0.00333
SC	291841	291990	150	17_35246556	17_36816568	0.00911
SC	292010	292159	150	17_36935056	17_37717196	0.03578
SC	292259	292408	150	17_38348616	17_39373499	0.01857
SC	292558	292707	150	17_40211991	17_40934160	0.03713
SC	292708	292857	150	17_40934696	17_41561797	0.00840
SC	292869	293018	150	17_41637554	17_42346858	0.01416
SC	293075	293224	150	17_42879558	17_43801273	0.00880
SC	293225	293374	150	17_43804664	17_44695939	0.08679
SC	293385	293534	150	17_44756280	17_45495960	0.14047
SC	293554	293703	150	17_45600320	17_46225856	0.04794
SC	293704	293853	150	17_46267893	17_47178172	0.00368
SC	293856	294005	150	17_47201586	17_47844726	0.01471
SC	294006	294155	150	17_47846526	17_48424749	0.07515
SC	294266	294415	150	17_48889044	17_49603077	0.22795
SC	294424	294573	150	17_49643181	17_50240616	0.14782
SC	294584	294733	150	17_50309409	17_52132434	0.02436
SC	294783	294932	150	17_52391178	17_53073792	0.09771
SC	294955	295104	150	17_53171571	17_53907090	0.00958
SC	295162	295311	150	17_54140979	17_55076312	0.04214
SC	295361	295510	150	17_55353171	17_56309398	0.01505
SC	295511	295660	150	17_56322467	17_57179059	0.05566
SC	295795	295944	150	17_58138782	17_58768688	0.04195
SC	296012	296161	150	17_59329106	17_59962461	0.06757
SC	296195	296344	150	17_60050087	17_60702600	0.00835
SC	296356	296505	150	17_60782626	17_61588899	0.02471
SC	296509	296658	150	17_61608512	17_62365583	0.10462
SC	296659	296808	150	17_62373110	17_63073053	0.03861
SC	296849	296998	150	17_63274593	17_63776991	0.03223
SC	296999	297148	150	17_63778738	17_64847333	0.01223
SC	297255	297404	150	17_65514962	17_66106523	0.02350
SC	297476	297625	150	17_66350710	17_67236473	0.01968
SC	297708	297857	150	17_67549190	17_68138133	0.00703
SC	297919	298068	150	17_68310853	17_68911237	0.07881
SC	298136	298285	150	17_69353867	17_70422394	0.02892
SC	298302	298451	150	17_70515116	17_71602907	0.00700
SC	298455	298604	150	17_71672841	17_72273560	0.00634
SC	298610	298759	150	17_72305374	17_73065070	0.07693
SC	298791	298940	150	17_73329574	17_74115253	0.05186
SC	298941	299056	116	17_74122538	17_75148791	0.01687
SC	299175	299324	150	18_1137609	18_1845940	0.13275
SC	299460	299609	150	18_2840354	18_3586294	0.05260
SC	299623	299772	150	18_3663561	18_4411681	0.01137
SC	299796	299945	150	18_4520474	18_5072405	0.03439
SC	299964	300113	150	18_5116958	18_5560280	0.01398
SC	300138	300287	150	18_5667828	18_6225522	0.12896
SC	300337	300486	150	18_6369174	18_6828254	0.04769
SC	300492	300641	150	18_6842467	18_7469532	0.02182
SC	300670	300819	150	18_7593665	18_8256794	0.03271
SC	300827	300976	150	18_8301197	18_9054721	0.00596
SC	300989	301138	150	18_9090171	18_9564063	0.07497
SC	301140	301289	150	18_9565836	18_10276837	0.01209
SC	301391	301540	150	18_10771833	18_12853830	0.09615
SC	301543	301692	150	18_12915544	18_14956716	0.02456
SC	301736	301885	150	18_15336034	18_16365249	0.06992
SC	301986	302135	150	18_16998492	18_17659879	0.12967
SC	302188	302337	150	18_17942995	18_18888543	0.02050
SC	302338	302487	150	18_18889479	18_19924784	0.19029
SC	302537	302686	150	18_20176914	18_20924777	0.45985
SC	302790	302939	150	18_21482069	18_22269914	0.27376
SC	302950	303099	150	18_22320629	18_23226100	0.03441
SC	303202	303351	150	18_23669861	18_24338195	0.07745
SC	303451	303600	150	18_24967957	18_25767236	0.06161
SC	303657	303806	150	18_26077231	18_26794634	0.00465
SC	303851	304000	150	18_27038696	18_27665903	0.01393
SC	304068	304217	150	18_28018730	18_28809517	0.02050
SC	304218	304367	150	18_28852172	18_29758499	0.02949
SC	304383	304532	150	18_29833451	18_30733453	0.05249
SC	304533	304682	150	18_30743457	18_31936267	0.01028
SC	304775	304924	150	18_32422365	18_33101392	0.01350
SC	304988	305137	150	18_33463448	18_34005188	0.01297
SC	305161	305310	150	18_34129900	18_35231071	0.41324
SC	305399	305548	150	18_36016967	18_37021465	0.04895
SC	305643	305792	150	18_37745427	18_38667786	0.02605
SC	305883	306032	150	18_39947526	18_40895908	0.00700
SC	306033	306182	150	18_40902863	18_41578108	0.13750
SC	306294	306443	150	18_42292172	18_43010472	0.01281
SC	306550	306699	150	18_43440806	18_44514881	0.00898
SC	306756	306905	150	18_44881313	18_46047477	0.03935
SC	307010	307159	150	18_46599585	18_47338604	0.03133
SC	307186	307335	150	18_47476432	18_48249120	0.01248
SC	307475	307624	150	18_49422564	18_50428071	0.01268
SC	307673	307822	150	18_51140948	18_52060010	0.06864
SC	307881	308030	150	18_52314053	18_53082080	0.00348
SC	308098	308247	150	18_53687700	18_54544486	0.00313
SC	308274	308423	150	18_54735149	18_55604812	0.05512
SC	308476	308625	150	18_56104547	18_57090718	0.00484
SC	308635	308784	150	18_57140957	18_58233975	0.01862
SC	308921	309070	150	18_59615343	18_61246214	0.05267
SC	309145	309294	150	18_62116483	18_62873113	0.03307
SC	309305	309454	150	18_62892654	18_63943254	0.00188
SC	309459	309608	150	18_63984948	18_64765493	0.00952
SC	309757	309905	149	18_65331451	18_65999195	0.00874
SC	309954	310103	150	19_685006	19_1767855	0.01643
SC	310121	310270	150	19_1897554	19_3053937	0.00759
SC	310279	310428	150	19_3131559	19_4261221	0.08862
SC	310475	310624	150	19_4635997	19_5423366	0.14090
SC	310630	310779	150	19_5463476	19_6179898	0.01879
SC	310802	310951	150	19_6458704	19_7226566	0.04823
SC	311056	311205	150	19_7631340	19_8200102	0.04658
SC	311347	311496	150	19_8670468	19_9497645	0.05719
SC	311511	311660	150	19_9583609	19_10829038	0.00053
SC	311679	311828	150	19_10919223	19_12104942	0.01495
SC	311902	312051	150	19_12598228	19_13474412	0.00208
SC	312062	312211	150	19_13514929	19_14590818	0.06131
SC	312226	312375	150	19_14645614	19_15302598	0.00403
SC	312480	312629	150	19_15706605	19_16271109	0.04147
SC	312652	312801	150	19_16404293	19_17049571	0.09623
SC	312820	312969	150	19_17173143	19_17671052	0.00209
SC	312983	313132	150	19_17753579	19_18402819	0.00459
SC	313259	313408	150	19_19383314	19_20548034	0.02852
SC	313460	313609	150	19_20980763	19_22160297	0.02037
SC	313615	313764	150	19_22224189	19_22878495	0.00323
SC	313788	313937	150	19_22951703	19_24134032	0.02369
SC	313962	314111	150	19_24294951	19_24876192	0.00952
SC	314168	314317	150	19_25141920	19_25884875	0.00835
SC	314382	314531	150	19_26084775	19_26630290	0.07864
SC	314639	314788	150	19_27350149	19_28597175	0.06341
SC	314808	314957	150	19_28709795	19_29598637	0.01028
SC	314958	315107	150	19_29601373	19_30179545	0.05179
SC	315169	315318	150	19_30499334	19_31185788	0.03525
SC	315373	315522	150	19_31689778	19_32471202	0.09002
SC	315529	315678	150	19_32498474	19_33302576	0.01757
SC	315705	315854	150	19_33442827	19_34778570	0.00951
SC	315861	316010	150	19_35155411	19_36605329	0.16948
SC	316066	316215	150	19_36909118	19_37520214	118043
SC	316240	316389	150	19_37693334	19_39188754	0.07515
SC	316465	316614	150	19_39982739	19_42072879	0.02615
SC	316623	316772	150	19_42204253	19_43576711	0.08186
SC	316802	316951	150	19_44115375	19_45565632	0.05525
SC	316975	317124	150	19_45872561	19_47701556	0.11196
SC	317246	317395	150	19_48689556	19_49207130	0.55654
SC	317505	317654	150	19_50025330	19_51526344	0.23156
SC	317765	317914	150	19_52265051	19_53307481	0.08257
SC	317942	318091	150	19_53534979	19_54191097	0.21415
SC	318225	318374	150	19_54706917	19_55309914	0.10123
SC	318376	318525	150	19_55314658	19_55915600	0.00237
SC	318538	318687	150	19_55987269	19_56720693	0.02207
SC	318712	318861	150	19_56945797	19_57765020	0.09238
SC	318878	319027	150	19_57801059	19_58374245	0.00535
SC	319169	319318	150	19_58918222	19_59855522	0.02038
SC	319319	319468	150	19_59859333	19_60567618	0.01181
SC	319475	319624	150	19_60590672	19_61205726	0.02329
SC	319644	319793	150	19_61305723	19_62139351	0.11291
SC	319870	320019	150	19_62449493	19_63405777	0.01223
SC	320028	320095	68	19_63436726	19_64044783	0.00007
SC	320096	320245	150	20_43247	20_1052840	0.00991
SC	320310	320459	150	20_1450839	20_1893953	0.04324
SC	320570	320719	150	20_2433702	20_3617421	0.05011
SC	320757	320906	150	20_3902892	20_5200939	0.00322
SC	320907	321056	150	20_5205470	20_5965216	0.01676
SC	321089	321238	150	20_6129962	20_6915768	0.01989
SC	321344	321493	150	20_7337892	20_8053051	0.03524
SC	321519	321668	150	20_8228424	20_9384525	0.01387
SC	321670	321819	150	20_9431622	20_10313093	0.00621
SC	321868	322017	150	20_10579491	20_11611366	0.00752
SC	322111	322260	150	20_12141285	20_12760685	0.03852
SC	322263	322412	150	20_12781041	20_13810870	0.12052
SC	322509	322658	150	20_15417442	20_16459382	0.06310
SC	322722	322871	150	20_16916122	20_18182450	0.22254
SC	322904	323053	150	20_18315759	20_19204949	0.03444
SC	323105	323254	150	20_19474361	20_20089171	0.08831
SC	323315	323464	150	20_20498617	20_21253095	0.04552
SC	323606	323755	150	20_21904437	20_22729606	0.02151
SC	323844	323993	150	20_23039409	20_24093685	0.00461
SC	324007	324156	150	20_24150599	20_25216263	0.00517
SC	324224	324373	150	20_25643166	20_26477514	0.00156
SC	324391	324540	150	20_26634630	20_27778774	0.01181
SC	324651	324800	150	20_28385074	20_29307896	0.03093
SC	324816	324965	150	20_29423633	20_30461531	0.01277
SC	324987	325136	150	20_30689237	20_31855948	0.00751
SC	325243	325392	150	20_32858698	20_33465466	0.05004
SC	325528	325677	150	20_34559974	20_35843845	0.14636
SC	325684	325833	150	20_35861706	20_36546861	0.01007
SC	325852	326001	150	20_36663575	20_37911392	0.00072
SC	326002	326151	150	20_37912080	20_38965870	0.05072
SC	326158	326307	150	20_39104658	20_39683385	0.03137
SC	326380	326529	150	20_40034298	20_40840618	0.08529
SC	326532	326681	150	20_40852154	20_41616478	0.01064
SC	326682	326831	150	20_41622448	20_42399775	0.02638
SC	326930	327079	150	20_43228262	20_44296630	0.10450
SC	327164	327313	150	20_44910193	20_46077151	0.01264
SC	327327	327476	150	20_46161795	20_47451554	0.27090
SC	327555	327704	150	20_48091062	20_49643991	0.04759
SC	327709	327858	150	20_49659719	20_50673168	0.27162
SC	327946	328095	150	20_51090999	20_52199647	0.00916
SC	328166	328315	150	20_52840239	20_53856071	0.03579
SC	328413	328562	150	20_54712768	20_55590859	0.00749
SC	328625	328774	150	20_55894219	20_56577856	0.00583
SC	328802	328951	150	20_56719698	20_57526922	0.00305
SC	328958	329107	150	20_57542918	20_58233514	0.00964
SC	329199	329348	150	20_58554576	20_59149951	0.03964
SC	329473	329622	150	20_59649965	20_60624241	0.00698
SC	329714	329863	150	20_61290583	20_61897845	0.01200
SC	329926	330075	150	20_62054142	20_62580610	0.01983
SC	330135	330284	150	20_62807846	20_63507393	0.02891
SC	330386	330535	150	20_63973717	20_64491216	0.05386
SC	330675	330824	150	20_65277083	20_65877260	0.09271
SC	330829	330978	150	20_65976697	20_66898332	0.00994
SC	330979	331128	150	20_66906073	20_67480484	0.00976
SC	331143	331292	150	20_67533234	20_68294211	0.00666
SC	331304	331453	150	20_68386259	20_69038813	0.11377
SC	331509	331658	150	20_69259780	20_70146791	0.01518
SC	331723	331872	150	20_70488812	20_71489686	0.03224
SC	331875	331913	39	20_71516415	20_71992748	0.00014
SC	332063	332212	150	21_3028689	21_4281411	0.02019
SC	332344	332493	150	21_5247428	21_6268273	0.01448
SC	332501	332650	150	21_6299755	21_7361613	0.00222
SC	332661	332810	150	21_7476849	21_8435514	0.00802
SC	332940	333089	150	21_9064794	21_9749992	0.01510
SC	333103	333252	150	21_9801151	21_10576765	0.00676
SC	333296	333445	150	21_10805560	21_11419698	0.00065
SC	333447	333596	150	21_11425630	21_12287020	0.00414
SC	333597	333746	150	21_12287870	21_12823371	0.01283
SC	333791	333940	150	21_12988249	21_13755289	0.00242
SC	333949	334098	150	21_13796249	21_14531819	0.00367
SC	334158	334307	150	21_14876077	21_15409731	0.02616
SC	334308	334457	150	21_15410598	21_16087677	0.01670
SC	334583	334732	150	21_16760888	21_17207452	0.00735
SC	334733	334882	150	21_17210671	21_17867851	0.11118
SC	334889	335038	150	21_17893839	21_18660188	0.01829
SC	335039	335188	150	21_18664970	21_19287272	0.00736
SC	335237	335386	150	21_19404747	21_19917556	0.03151
SC	335430	335579	150	21_20206380	21_20989886	0.02494
SC	335580	335729	150	21_20990602	21_21969110	0.08628
SC	335747	335896	150	21_22151902	21_23949554	0.00776
SC	335915	336064	150	21_24198296	21_25419102	0.11117
SC	336214	336363	150	21_26348128	21_27075622	0.02978
SC	336364	336513	150	21_27076397	21_27786758	0.00556
SC	336514	336663	150	21_27827564	21_29081982	0.02870
SC	336674	336823	150	21_29245913	21_30186626	0.08581
SC	336879	337028	150	21_30458378	21_31320552	0.00766
SC	337091	337240	150	21_31608340	21_32908447	0.03146
SC	337276	337425	150	21_33181726	21_33959416	0.00471
SC	337567	337716	150	21_34679467	21_35528294	0.03867
SC	337752	337901	150	21_35646158	21_36183586	0.08112
SC	337903	338052	150	21_36188804	21_37145945	0.00189
SC	338053	338202	150	21_37151863	21_38362691	0.00277
SC	338230	338379	150	21_38567728	21_39741604	0.02446
SC	338493	338642	150	21_40787060	21_41934852	0.03242
SC	338763	338912	150	21_42527578	21_43346289	0.03487
SC	338953	339102	150	21_43563561	21_44558253	0.01912
SC	339174	339323	150	21_44773852	21_45600155	0.06710
SC	339446	339595	150	21_46438130	21_47450507	0.08581
SC	339618	339767	150	21_47622480	21_48405197	0.03133
SC	339860	340009	150	21_48819634	21_49396950	0.17539
SC	340017	340166	150	21_49439452	21_50293681	0.03833
SC	340175	340324	150	21_50334915	21_51206859	0.02123
SC	340375	340524	150	21_51451506	21_52316905	0.00964
SC	340536	340685	150	21_52379642	21_53441013	0.15138
SC	340699	340848	150	21_53624537	21_54473060	0.01534
SC	340993	341142	150	21_55323019	21_55991805	0.02156
SC	341154	341303	150	21_56040907	21_56634361	0.05010
SC	341431	341580	150	21_57584406	21_58326862	0.15424
SC	341582	341731	150	21_58350948	21_59091888	0.02606
SC	341762	341911	150	21_59156531	21_59772755	0.35048
SC	341962	342111	150	21_60040489	21_61109395	0.02147
SC	342126	342275	150	21_61223666	21_61852160	0.01640
SC	342356	342505	150	21_62092293	21_62696292	0.03793
SC	342564	342713	150	21_63081532	21_63802899	0.14582
SC	342823	342972	150	21_64294259	21_65073691	0.03733
SC	343061	343210	150	21_65741052	21_66436954	0.00435
SC	343299	343448	150	21_67172168	21_69389855	0.01261
SC	343453	343602	150	21_69440566	21_70189195	0.08799
SC	343662	343811	150	21_70432500	21_71221820	0.01667
SC	343812	343858	47	21_71226840	21_71573501	0.00059
SC	343872	344021	150	22_217988	22_1243288	0.00243
SC	344044	344193	150	22_1342293	22_2245990	0.03314
SC	344296	344445	150	22_2899563	22_3862153	0.02162
SC	344476	344625	150	22_4015206	22_4940883	0.10699
SC	344706	344855	150	22_5306542	22_5823615	0.04369
SC	344872	345021	150	22_5863602	22_6416582	0.00132
SC	345023	345172	150	22_6420551	22_7246545	0.06873
SC	345182	345331	150	22_7349029	22_8347410	0.00786
SC	345366	345515	150	22_8475203	22_9227693	0.01046
SC	345537	345686	150	22_9399462	22_10149615	0.02417
SC	345687	345836	150	22_10151281	22_11005158	0.00086
SC	345845	345994	150	22_11016058	22_11885583	0.00611
SC	346003	346152	150	22_11922845	22_12753388	0.04726
SC	346171	346320	150	22_12826540	22_13760884	0.01129
SC	346321	346470	150	22_13765018	22_14588551	0.06648
SC	346471	346620	150	22_14594832	22_15252602	0.01925
SC	346627	346776	150	22_15283128	22_16343296	0.01447
SC	346893	347042	150	22_16978077	22_17986079	0.48587
SC	347104	347253	150	22_18359966	22_18959498	0.04283
SC	347254	347403	150	22_18970568	22_19831930	0.00451
SC	347483	347632	150	22_20484463	22_21238872	0.02552
SC	347726	347875	150	22_21886539	22_22954900	0.03257
SC	347896	348045	150	22_23009115	22_23608850	0.13165
SC	348170	348319	150	22_24389805	22_25471165	0.01743
SC	348347	348496	150	22_25731078	22_26817235	0.00435
SC	348507	348656	150	22_26921789	22_27773874	0.07782
SC	348661	348810	150	22_27791869	22_28523010	0.03906
SC	348813	348962	150	22_28531847	22_29817093	0.03012
SC	349042	349191	150	22_30997998	22_32091108	0.03827
SC	349221	349370	150	22_32270497	22_33064348	0.02007
SC	349371	349520	150	22_33078430	22_34213987	0.00874
SC	349521	349670	150	22_34227731	22_35615136	0.03552
SC	349700	349849	150	22_35820189	22_37062328	0.00278
SC	349912	350061	150	22_37455074	22_38360007	0.00961
SC	350102	350251	150	22_38634206	22_39285644	0.01857
SC	350253	350402	150	22_39289695	22_40179626	0.00601
SC	350419	350568	150	22_40211246	22_40811839	0.00832
SC	350619	350768	150	22_41198049	22_41791741	0.00650
SC	350847	350996	150	22_42104730	22_42977464	0.08256
SC	350997	351146	150	22_42985052	22_44553450	0.00308
SC	351172	351321	150	22_44709161	22_46543337	0.00741
SC	351337	351486	150	22_46650522	22_47682240	0.07605
SC	351555	351704	150	22_48318130	22_49821072	0.01908
SC	351731	351880	150	22_50088048	22_51919015	0.06263
SC	351975	352124	150	22_52476640	22_53540359	0.13400
SC	352229	352378	150	22_54303629	22_54957630	0.03356
SC	352479	352628	150	22_55387483	22_55999994	0.01288
SC	352695	352844	150	22_56287992	22_56966958	0.00039
SC	352845	352994	150	22_56968409	22_57606005	0.02135
SC	353028	353177	150	22_57757483	22_58349577	0.01690
SC	353239	353388	150	22_58649692	22_59274781	0.02194
SC	353470	353619	150	22_59773679	22_60466149	0.01160
SC	353632	353781	150	22_60519407	22_61327041	0.03404
SC	353783	353789	7	22_61340279	22_61371155	0.00000
SC	353821	353970	150	23_649840	23_1997064	0.05544
SC	354011	354160	150	23_2236423	23_3124512	0.01728
SC	354162	354311	150	23_3130810	23_3802951	0.03388
SC	354360	354509	150	23_4077738	23_4985405	0.01048
SC	354558	354707	150	23_5298001	23_6370419	0.04699
SC	354731	354880	150	23_6482051	23_7448649	0.14442
SC	354917	355066	150	23_7707983	23_8797326	0.01080
SC	355088	355237	150	23_8972127	23_10091583	0.09028
SC	355273	355422	150	23_10346779	23_11543048	0.01281
SC	355497	355646	150	23_12218043	23_13111043	0.13186
SC	355759	355908	150	23_14017403	23_14741325	0.59590
SC	355909	356058	150	23_14746589	23_15821671	0.16296
SC	356079	356228	150	23_15911244	23_17383977	0.13157
SC	356284	356433	150	23_17809847	23_19072352	0.01574
SC	356531	356680	150	23_19412145	23_19966020	0.15125
SC	356816	356965	150	23_20537767	23_21274543	0.12156
SC	356966	357115	150	23_21277865	23_21938497	0.02514
SC	357194	357343	150	23_22314979	23_23287659	0.06443
SC	357442	357591	150	23_23638027	23_24100666	0.32081
SC	357595	357744	150	23_24119686	23_24517648	0.07760
SC	357795	357944	150	23_24626334	23_25031476	0.01261
SC	357977	358126	150	23_25101894	23_26892972	0.00977
SC	358127	358276	150	23_26895106	23_27399609	0.04918
SC	358296	358445	150	23_27436681	23_27979819	0.01907
SC	358476	358625	150	23_28059521	23_28626894	0.03953
SC	358710	358859	150	23_28919540	23_29849989	0.02567
SC	358923	359072	150	23_30037572	23_30652039	0.00692
SC	359073	359222	150	23_30657764	23_31478484	0.00138
SC	359286	359435	150	23_31856435	23_32349699	0.03871
SC	359506	359655	150	23_32670431	23_33121625	0.02005
SC	359693	359842	150	23_33246297	23_34092431	0.06360
SC	359865	360014	150	23_34244480	23_35513650	0.02489
SC	360050	360199	150	23_35855183	23_37278666	0.07204
SC	360200	360349	150	23_37285335	23_38340909	0.45789
SC	360352	360501	150	23_38348000	23_39147776	0.15586
SC	360513	360662	150	23_39193372	23_39991743	0.02907
SC	360775	360924	150	23_40587953	23_41342725	0.03198
SC	360926	361075	150	23_41349455	23_42183918	0.01253
SC	361173	361322	150	23_42790662	23_43532042	0.04561
SC	361409	361558	150	23_44144843	23_45137429	0.00705
SC	361692	361841	150	23_45899136	23_46809497	0.00176
SC	361842	361991	150	23_46813572	23_47561377	0.08516
SC	362106	362255	150	23_48320831	23_48861919	0.06113
SC	362386	362535	150	23_49558655	23_50388461	0.04136
SC	362541	362690	150	23_50408228	23_51484405	0.00559
SC	362691	362789	99	23_51502268	23_52465632	0.00062
SC	362823	362972	150	24_810096	24_1705974	0.01793
SC	363008	363157	150	24_1928785	24_2676360	0.08000
SC	363186	363335	150	24_2874721	24_3607559	0.00409
SC	363405	363554	150	24_3985606	24_4803956	0.00637
SC	363555	363704	150	24_4805759	24_6183550	0.03021
SC	363705	363854	150	24_6190375	24_6861211	0.00637
SC	363904	364053	150	24_7010650	24_7586429	0.02735
SC	364069	364218	150	24_7666776	24_8406177	0.01009
SC	364219	364368	150	24_8415295	24_9196419	0.02204
SC	364461	364610	150	24_9720752	24_10385705	0.17383
SC	364757	364906	150	24_11259399	24_12010991	0.08180
SC	364945	365094	150	24_12164535	24_12887518	0.11534
SC	365130	365279	150	24_13199644	24_14263096	0.01543
SC	365304	365453	150	24_14429999	24_15075725	0.03664
SC	365528	365677	150	24_15729672	24_16988180	0.04468
SC	365721	365870	150	24_17179801	24_18160271	0.02142
SC	365893	366042	150	24_18267026	24_19240095	0.10692
SC	366054	366203	150	24_19273346	24_19992416	0.06244
SC	366327	366476	150	24_20758999	24_21474790	0.04256
SC	366480	366629	150	24_21500784	24_22261171	0.01369
SC	366645	366794	150	24_22356221	24_23072020	0.02601
SC	366909	367058	150	24_23625835	24_24665786	0.00999
SC	367141	367290	150	24_25133751	24_26120966	0.04151
SC	367311	367460	150	24_26233214	24_27069112	0.00889
SC	367476	367625	150	24_27235930	24_28367741	0.00626
SC	367645	367794	150	24_28520926	24_29283740	0.16264
SC	367941	368090	150	24_30393711	24_31606825	0.05856
SC	368124	368273	150	24_31782676	24_32491226	0.01166
SC	368307	368456	150	24_32638071	24_33312930	0.07571
SC	368513	368662	150	24_33588424	24_34962232	0.01748
SC	368682	368831	150	24_35075218	24_36509113	0.02812
SC	368948	369097	150	24_37444140	24_38926971	0.02133
SC	369134	369283	150	24_39281969	24_40076272	0.03641
SC	369361	369510	150	24_40411302	24_41252623	0.00369
SC	369552	369701	150	24_41432391	24_42914656	0.00713
SC	369810	369959	150	24_44300540	24_45354040	0.02078
SC	369964	370113	150	24_45370229	24_45923853	0.00262
SC	370117	370266	150	24_45944285	24_46629564	0.01042
SC	370361	370510	150	24_46907845	24_47584491	0.00829
SC	370647	370796	150	24_48390725	24_49145282	0.01311
SC	370799	370948	150	24_49171004	24_50081577	0.01399
SC	371012	371161	150	24_50306117	24_50988815	0.02037
SC	371269	371418	150	24_51434986	24_52213416	0.00870
SC	371426	371575	150	24_52284953	24_53072368	0.01349
SC	371670	371819	150	24_53628551	24_54650568	0.01819
SC	371837	371986	150	24_54745886	24_55969681	0.04697
SC	372049	372198	150	24_56242215	24_57137652	0.03363
SC	372220	372369	150	24_57302136	24_58043056	0.01165
SC	372390	372539	150	24_58104341	24_58663465	0.08005
SC	372621	372770	150	24_59049516	24_59832468	0.07387
SC	372780	372929	150	24_59864380	24_60627724	0.00768
SC	373027	373176	150	24_61118550	24_61907273	0.00534
SC	373179	373328	150	24_61933411	24_62640230	0.05515
SC	373433	373582	150	25_955069	25_2317028	0.08393
SC	373636	373785	150	25_2669292	25_3631386	0.04083
SC	373888	374037	150	25_4240534	25_4846716	0.04253
SC	374070	374219	150	25_4984950	25_5646443	0.00634
SC	374301	374450	150	25_5893615	25_6465189	0.08364
SC	374452	374601	150	25_6469621	25_7114951	0.28888
SC	374725	374874	150	25_7782264	25_8613383	0.02197
SC	374878	375027	150	25_8664200	25_9654002	0.00644
SC	375115	375264	150	25_10133522	25_10999992	0.06035
SC	375287	375436	150	25_11086771	25_11608229	0.01679
SC	375466	375615	150	25_11781165	25_12519550	0.03089
SC	375721	375870	150	25_13084528	25_14078217	0.14407
SC	375982	376131	150	25_14861851	25_15673655	0.01047
SC	376178	376327	150	25_15959575	25_17073829	0.02018
SC	376333	376482	150	25_17089180	25_17864827	0.00241
SC	376490	376639	150	25_17891876	25_18868833	0.01260
SC	376666	376815	150	25_19067174	25_20276669	0.01175
SC	376854	377003	150	25_20540417	25_21392460	0.01235
SC	377014	377163	150	25_21417794	25_22077279	0.01377
SC	377167	377316	150	25_22084450	25_22808504	0.00661
SC	377437	377586	150	25_23500704	25_24107728	0.03374
SC	377730	377879	150	25_24769412	25_25478085	0.02151
SC	377942	378091	150	25_25731852	25_26940925	0.01473
SC	378137	378286	150	25_27461738	25_28590118	0.01522
SC	378322	378471	150	25_28808109	25_29756436	0.02460
SC	378481	378630	150	25_29797943	25_30540485	0.03424
SC	378671	378820	150	25_30870190	25_31761653	0.46399
SC	378949	379098	150	25_32224106	25_32930709	0.18571
SC	379099	379248	150	25_32934878	25_33806699	0.00621
SC	379259	379408	150	25_33896151	25_34813439	0.00150
SC	379414	379563	150	25_34851458	25_35663891	0.01392
SC	379591	379740	150	25_35771574	25_36682561	0.05471
SC	379741	379890	150	25_36686303	25_37727429	0.00369
SC	379903	380052	150	25_37813239	25_38974895	0.01124
SC	380118	380267	150	25_39522418	25_40375053	0.00431
SC	380304	380453	150	25_40532519	25_41554850	0.05093
SC	380454	380565	112	25_41567429	25_42777451	0.00731
SC	380641	380790	150	26_1209553	26_2308942	0.02130
SC	380816	380965	150	26_2552574	26_3800039	0.06929
SC	381089	381238	150	26_4566486	26_5324657	0.09273
SC	381239	381388	150	26_5357840	26_6314613	0.01232
SC	381389	381538	150	26_6327139	26_7245383	0.04739
SC	381629	381778	150	26_7698158	26_8473325	0.02725
SC	381863	382012	150	26_8892392	26_9928298	0.00446
SC	382013	382162	150	26_9936457	26_10586496	0.03985
SC	382217	382366	150	26_10920831	26_11778698	0.00338
SC	382390	382539	150	26_11883861	26_12855947	0.01650
SC	382569	382718	150	26_13094993	26_14437371	0.00154
SC	382723	382872	150	26_14507695	26_15516748	0.01519
SC	383021	383170	150	26_16753151	26_17491502	0.04425
SC	383183	383332	150	26_17544041	26_18272924	0.00783
SC	383423	383572	150	26_18828031	26_19430497	0.00399
SC	383580	383729	150	26_19462952	26_20443643	0.00256
SC	383741	383890	150	26_20471643	26_21438600	0.00519
SC	383921	384070	150	26_21752331	26_23137909	0.00150
SC	384071	384220	150	26_23141010	26_23929257	0.04900
SC	384235	384384	150	26_23989648	26_25248906	0.00687
SC	384405	384554	150	26_25397093	26_26074288	0.04357
SC	384574	384723	150	26_26115732	26_26815537	0.03950
SC	384755	384904	150	26_27020371	26_27805297	0.02476
SC	384909	385058	150	26_27815546	26_28331079	0.00261
SC	385066	385215	150	26_28370660	26_29250545	0.00637
SC	385220	385369	150	26_29276515	26_30217413	0.01687
SC	385380	385529	150	26_30250833	26_31314144	0.00424
SC	385530	385679	150	26_31315877	26_32128178	0.15557
SC	385782	385931	150	26_32714673	26_33467356	0.05305
SC	386012	386161	150	26_33846587	26_34441724	0.04236
SC	386163	386312	150	26_34447601	26_35307969	0.00352
SC	386313	386462	150	26_35308995	26_36025446	0.05257
SC	386478	386627	150	26_36098145	26_36831637	0.01006
SC	386630	386779	150	26_36839801	26_37573178	0.01341
SC	386781	386930	150	26_37589856	26_38428800	0.00099
SC	386935	387084	150	26_38497028	26_39331767	0.03242
SC	387111	387260	150	26_39467903	26_40358325	0.03830
SC	387335	387484	150	26_40709829	26_41460896	0.00213
SC	387512	387661	150	26_41594076	26_42561633	0.00140
SC	387691	387840	150	26_42702786	26_43350725	0.23822
SC	387963	388112	150	26_43936813	26_44474963	0.01443
SC	388148	388297	150	26_44603054	26_45542721	0.00512
SC	388309	388458	150	26_45605475	26_46211732	0.35060
SC	388510	388659	150	26_46450630	26_46979756	0.09893
SC	388660	388809	150	26_46982266	26_47417075	0.00823
SC	388814	388963	150	26_47428493	26_48190446	0.00194
SC	389019	389168	150	26_48413500	26_49302905	0.00449
SC	389184	389333	150	26_49382451	26_50113423	0.12917
SC	389395	389544	150	26_50294207	26_51265814	0.01046
SC	389549	389610	62	26_51298661	26_51645239	0.00057
SC	389655	389804	150	27_226070	27_996376	0.03118
SC	389909	390058	150	27_1396326	27_2155774	0.03878
SC	390197	390346	150	27_2828429	27_3444070	0.01987
SC	390361	390510	150	27_3507931	27_4298048	0.00945
SC	390543	390692	150	27_4634759	27_6575305	0.01697
SC	390694	390843	150	27_6578949	27_7296542	0.03222
SC	390911	391060	150	27_7707307	27_8410208	0.07609
SC	391074	391223	150	27_8488419	27_9510094	0.06610
SC	391246	391395	150	27_9718695	27_10520160	0.01736
SC	391417	391566	150	27_10657731	27_11417858	0.00963
SC	391614	391763	150	27_11718466	27_12682868	0.01079
SC	391887	392036	150	27_13292389	27_14286379	0.02291
SC	392078	392227	150	27_14434267	27_15295139	0.00160
SC	392291	392440	150	27_15617501	27_16481473	0.00578
SC	392473	392622	150	27_16670251	27_17471055	0.02002
SC	392706	392855	150	27_17960960	27_18988607	0.03807
SC	392856	393005	150	27_18992571	27_20068567	0.00064
SC	393007	393156	150	27_20072156	27_20860458	0.03640
[truncated: 2,211 more rows]
